# Supplementary material for: Phenotypic profiling of neutrophils in acute Clostridioides difficile infection identifies a TNF-induced activation signature associated with epithelial damage
Source: Gut Microbes. 2026 Apr 23;18(1):2659430. doi: 10.1080/19490976.2026.2659430 (PMC13108352; doi:10.1080/19490976.2026.2659430)
Supplement: Supplementary Tables.xlsx [file KGMI_A_2659430_SM6711.xlsx]

## Sheet: Supplementary Table 1
Supplementary Table 1: Histology Scoring Parameters
1. Edema, cellular infiltration and epithelial damage for the cecum and colon was scored from 0–4 according to the following defined criteria:
a. 0 = no edema;
b. 1 = mild edema with minimal (< 2x) multifocal submucosal expansion;
c. 2 = moderate edema with moderate (2–3x) multifocal sub-mucosal expansion;
d. 3 = severe edema with severe (> 3x) multifocal sub-mucosal expansion;
e. 4 = same as score 3 with diffuse sub-mucosal expansion.
2. Cellular infiltration scores were graded as follows:
a. 0 = no inflammation;
b. 1 = minimal multifocal neutrophilic inflammation;
c. 2 = moderate multifocal neutrophilic inflammation (greater submucosal involvement);
d. 3 = severe multifocal to coalescing neutrophilic inflammation (greater submucosal ± mural involvement;
e. 4 = same as score 3 with abscesses or extensive mural involvement.
3. Epithelial damage was scored as follows:
a. 0 = no epithelial changes;
b. 1 = minimal multifocal superficial epithelial damage (vacuolation, apoptotic figures, villus tip attenuation/necrosis);
c. 2 = moderate multifocal superficial epithelial damage (vacuolation, apoptotic figures, villus tip attenuation/necrosis);
d. 3 = severe multifocal epithelial damage (same as above) +/− pseudomembrane (intraluminal neutrophils, sloughed epithelium in a fibrinous matrix);
e. 4 = same as score 3 with significant pseudomembrane or epithelial ulceration (focal complete loss of epithelium).

## Sheet: Supplementary Table  2
Supplementary Table 2: Gene Lists for Module Scoring
Cui 2023 Neutrophil Gene Signaturates				This Publication Colon Neutrophil DEGs			Ballesteros 2020 Tissue Neutrophil signatures			Obtained from Xie et al. Currated from various sources									Wright 2013		neutrophil activation involved in immune response neutrophil activation involved in immune response GO:0002283	KEGG:04668	neutrophil degranulation neutrophil degranulation without negative regulation genesGO:0043312 neutrophil degranulation without negative regulators GO:0043312	Xie 2020 Cluster DEGs								Grieshaber-Bouyer 2021				Tsakiroglou 2024 BULK CDI PBMC	MalaCards Clostridium difficile colitis (DOID:0060185) and Colitis (DOID:0060180)		Thomas 2015
IFN_Polarized_Neutrophils_genes	IL1_Polarized_Neutrophils_genes	TNF_Polarized_Neutrophils_genes	GMCSF_Polarized_Neutrophils_genes	cNeu1_Signature	cNeu2_Signature	cNeu3_Signature	BM_sig	PB_sig	Int_sig	Azurophil	Specific	Gelatinase	Secretory_Vesicles	Protease	NADPH_Oxidase	ROS	Chemotaxis	Phagocytosis	Wright_UP	Wright_TNF	Activation	TNF_Signaling_Pathway_KEGG	Degranulation	Xie_G0	Xie_G1	Xie_G2	Xie_G3	Xie_G4	Xie_G5a	Xie_G5b	Xie_G5c	GB_P1	GB_P2	GB_P3	GB_P4	Tsakiroglou	Malacards.CDI	Malacards.Colitis	Thomas_UP	Thomas_TNF
Cxcl10	Cxcl3	Sod2	Hbegf	Ifit3b	Retnlg	Icam1	4930438A08Rik	Apol11b	Adamdec1	Hexa	Lyz2	Ceacam1	Cd63	Ctsg	Cybb	Cyba	C5ar1	Abca1	1700123L14Rik	AA467197	Abr	Mmp14	Anxa3	Rpl12	Elane	Chil3	Ltf	Retnlg	Ccl6	Isg15	Il1b	Stmn1	Ngp	Mmp8	Wfdc17	MMP8	TLR4	ZFP90	1700123L14Rik	AA467197
Gbp2	Wfdc17	Ikbke	Sdad1	Ifit2	Zfp36l2	Sod2	Ngp	Hbb-bt	Casq2	Prss57	Lcn2	Mmp8	Mme	Elane	Cyba	Cybb	Ccl1	Adgrb1	Acp5	Batf3	Ptafr	Akt1	Cd177	Rps20	Prtn3	Tuba1b	Ngp	Mmp8	Clec4d	Rtp4	Lst1	Tuba1b	Ltf	Lgals3	Hbb-bs	OLFM4	CDC42	STAT5B	AI467606	Arl5b
Ifit3	Thbs1	Marcksl1	Ffar2	Ifit1	Wfdc21	Malt1	Rag1	Adam30	Muc2	Prtn3	Cyba	Mmp9	Itgam	Prtn3	Rac2	Cyp1a1	Ccl11	Aif1	Acsl3	Birc3	Tyrobp	Map2k7	Itgam	Npm1	Mpo	2810417H13Rik	Camp	S100a6	Dusp1	Rsad2	Ifitm2	Ube2c	Lcn2	Retnlg	Il1b	CEACAM8	NECTIN3	HSPA4	Adora3	Astl
Ifit1	Ccl6	Mapkapk2	Car4	Ifit3	AY036118	Bcl2a1b	Fcnb	Snca	Pdlim3	Ctsg	Cybb	Itgam	Fut4	Mmp8	Rac1	Cyp1a2	Ccl12	Arhgap12	Arpc2	Camk1g	Stx11	Akt2	Itgb2	Hsp90ab1	Ms4a3	Camp	Ifitm6	Prr13	Fos	Ifitm3	Rps27rt	Ptma	Lyz2	S100a6	Ifitm1	LTF	TPI1	NOD1	Akirin2	Batf3
Rsad2	Cxcl2	Ccl3	Cish	Cmpk2	S100a8	Ntng2	Adpgk	Ccin	Akap12	Elane	Ncf1	Slc11a1	Fcgr3	Mmp2	Ncf2	Cyp1b1	Ccl17	Arhgap25	Cap1	Ccl20	Bcr	Ikbkg	Itgb2l	Rpl10a	Nkg7	Stmn1	Chil3	S100a9	Fxyd5	Oasl2	Csf3r	Ube2s	Ifitm6	Prr13	Ifitm2	GALNT14	IL1RAPL2	BRINP3	Arl11	Birc3
Isg15	Cd177	Icam1	Clec4n	Rsad2	S100a9	Dock10	Lct	Oas1g	Igkv2-109	Mpo	Ncf4		Cr2	Mmp9	Ncf1	Ddah1	Ccl19	Becn1	Casp8	Ccl3	Syk	Mapk13	Lypd10	Rpl3	Rps2	Hmgn2	Lcn2	Wfdc21	Btg1	Ly6e	Tsc22d3	Tubb5	Wfdc21	Tmmc1	Btg1	MGAM2	ATP4A	DUOX2	Car4	Ccl20
Gbp5	Cish	Gpr84	Rab44	Slfn5	Wfdc17	Dapp1	Cebpe	Slc4a1	Tnc	Ctsc	Ltf		Cybb	Mmp25	Ncf4	Duox1	Ccl2	Bin2	Cass4	Ccl4	Vamp7	Map2k1	Lypd11	Rpsa	Plac8	Ngp	Ly6g	S100a8	Grina	Ifit3	Btg1	Chil3	Anxa1	Mmp9	Fxyd5	ANKRD22	ATP12A	INAVA	Casp8	Ccl3
Ifi47	Cd14	Tnf	Trio	Herc6	Ppp1r3b	Zeb2	Syne1	Tas2r126	C1qtnf3		Camp		Mmp25			Duox2	Ccl20	Cdc42	Chtop	Cd40	Dnase1	Mlkl	Myo1f	Ptma	mt-Nd1	H2afz	Cybb	Lgals3	Il1b	Ifit3b	Dusp1	Cebpe	Mmp8	Mcemp1	Hba-a1	DEFA4	IL22	CCR3	Cass4	Ccl4
Ifit3b	Id1	Chil1	Fcgr2b	Gm13822	Adam8	Traf1	Ly6g5b	Cxcr1	Clca1		Olfm4		Slc11a2			Gbf1	Ccl21a	Clcn3	Clp1	Chp2	Dnase1l3	Csf1	Pram1	Rps18	Rpl3	Tubb5	AA467197	Mgst1	Ctsd	Ifi27l2a	Fgl2	Hmgb1	Cybb	Gm5483	Srgn	CD177	RHOA	PTGS2	Cdk5r1	Ccrl2
Ifit2	Fcgr2b	Sema4d	Xbp1	Ifi204	Fcho2	Dusp2	Chil3	Olfr456	Glp2r				Fpr1			Hsp90aa1	Ccl21b	Elmo1	Cpsf7	Ctdspl	Fcer1g	Atf6b	Ptafr	Rps19	Rpl12	Ppia	Anxa1	Ly6g	Fth1	Gm13822	Cst3	H2afz	Dstn	Fth1	Malat1	TCN1	CRP	S100A12	Cdkn1b	Cd83
Herc6	Ier3	Bcl2a1a	Coro2a	Ifi207		Irak3	Mpo	Hbb-bs	Igha				Scamp1			Mpo	Ccl21c	Fcer1g	Cyb561d1	Dnaaf1	Pram1	Tab2	Stx11	Rplp1	Ptma	Ptma	Cd177	Ly6c2	Csf3r	Ifit1	Pla2g7	Camp	Ly6c2	Ccl6	Hba-a2	HP	LTF	TLR5	Cep19	Chp2
Slfn5	Rnasel	Bcl2a1b	Basp1	Oasl1		Cep83	Mogat2	Gm5269	Lum				Vamp2			Ncf1	Ccl22	Fcgr1	Dok3	Dusp2	Itgb2	Mmp9	Syk	mt-Nd1	Rps18	Anp32b	Wfdc21	Cd177	Amica1	Irf7	Gm2a	Hmgn2	Ly6g	Msrb1	Dusp1	OLR1	CSPG4	DEFA5	Cmtm1	Clic4
Isg20	Plaur	Treml4	St7	Ifi47		Nfkb1	Prss16	E030018B13Rik	Igkv6-23				Stxbp4			Nos1	Ccl24	Fcgr3	Dyrk1b	Epm2aip1	Itgam	Irf1	Vamp7	mt-Nd2	mt-Atp6	Cebpe	Serpinb1a	Ceacam10	Ypel3	Slfn4	Ifitm1	Ngp	Cd177	H2-D1	Rps27	SLC26A8	TNF	CXCL10	Cpeb2	Ddit4
Cd274	Xbp1	Cybb	Bcl2a1d	Isg15		Bhlhe40	Depdc1b	Apon	Col6a5				Cd93			Nos2	Ccl25	Gsn	Fcgr2b	F3	Cd177	Csf2		Rps17	Rpl10a	Hmgb2	Adpgk	Adpgk	Hbb-bs	Trim30a	Cdk2ap2	Ltf	Prdx5		Jund	RAP1GAP	RHOD	MIR155	Cxcr4	Dusp2
Irgm1	Ccl4	Acod1	Atad1	Irf7		Marcksl1	Hist1h4k	Stfa2	Spon2				Cr1l			Nos3	Ccl26	Gulp1	Fcgr3	Gadd45b	Anxa3	Map2k3		Rps12	Rps17	Serpinb1a	Dstn	Capg	Sirpb1b	Slfn1	Sirpb1b	Arhgdib	Lgals3		Fth1	ANXA3	IL6	MIR146A	Cytip	Ehd1
Ifi204	Basp1	Ehd1	Uba5	Ddx60		Tnfaip3	Chdh	Dnajb13	Klk1							P2rx4	Ccl3	Igll1	Frat1	Ier5	Myo1f	Akt3		Rps2	Rps19	H2afv	Itgb2l	Thbs1	Sell	Fgl2	1600010M07Rik	Calm2	AA467197		Ccl6	CRISP3	CD4	CD80	Enc1	Epm2aip1
Acod1	Ly6g	Ggh	Bcl2a1a	Slfn8		Sema4d	Hist1h3c	Gucy2f	Nkx2-3							Rora	Ccl4	Itgam	Frat2	Il17c		Tnfaip3		Rpl32	Rpl36a	Tuba4a	Ltb4r1	Mrgpra2b	Mcl1	Ifi204	H2-Q10	mt-Co1	Mmp9		Msrb1	ARG1	CXCL8	MIR31	Fadd	Ereg
Plac8	Il1r2	Prdx5	Ier3	Ifi27l2a		N4bp1	Ly6i	Gm11634	Fbln1							Slc7a2	Ccl5	Itgb2	Gli1	Il1a		Mapk9		Rps8	Rpsa	Hmgb1	Lyz2	Cxcl2	Arg2	H2-T23	Txnip	Lcn2	Pglyrp1		Csf3r	LCN2	REG3G	MIR142	Fam214b	F3
Irf7	Spp1	Il1rn	Cd24a	Slfn4		Orai2	Tmigd3	Mast1	Srpx2							Sod1	Ccl6	Marco	Gm11808	Il1b		Map2k6		Rps5	Rpl32	Birc5	Cpne3		H2-Q10	Oasl1	Cxcr4	Lyz2	Mgst1		Junb	CAMP	IL10	LCN2	Fam217b	G0s2
Igtp	Ltb4r1	Cxcl2	Manf	Ifih1		Jak2	Avpr2	Rtp4	Ccl11							Sod2	Ccl7	Megf10	Hlx	Il1rn		Map3k14		Rpl36a	Rps20	Smc4	Anxa3		Cyp4f18	Stat1	Gngt2	Wfdc21	Mcemp1		H2-D1	SERPINB10	SHMT2	MIR223	Folr2	Gadd45b
Gbp7	Osm	Traf1	Tnfrsf23	Irgm1		Olr1	Fbxo10	Entpd3	Enpp3							Spr	Ccl8	Mfge8	Ifnar2	Il23a		Nfkbia		Rps4x	Rps12	Top2a	Capg		Klf2	Isg20	Wfdc17	Anxa1				BPI	IL1B	TACR1	Frat1	Gch1
Oasl1	Ifitm6	Irak3	Clec4b2	Trafd1		Nfkbia	Hist1h2ag	0610040J01Rik	Parm1								Ccl9	Msr1	Ip6k2	Kcnj2		Rps6ka5		Rpl14	Rps8	H2afx	Aldh2		Il1f9	Cmpk2	Rnf149	Cybb				CLEC4D		CRHR2	Frat2	Gtf3c6
Zbp1	Tes	Sqstm1	Naaa	Xaf1		Arid5b	Olfm4	Rgsl1	Igkv12-44								Cklf	Myh9	Kcne3	Mfsd2a		Fos		Gnb2l1	Rps4x	Fcnb	Ly6c2		Slc16a3	Slfn5	Marcks	Dstn				MPO		IL6R	Gadd45g	Icam1
Socs1	Dgat1	Ninj1	Hist1h2be	Gbp5		Mtmr6	Cd5l	Ankrd37	Hoxa11								Csf3r	Rac1	Nlrc4	Nfkbia		Traf3		mt-Atp6	Rpl35	Smc2	Cebpe		Gm10116	Oas3	Ninj1	Ly6c2				ABCA13		IL1A	Gm45711	Ier5
Fcgr4	Rab44	C3	Zfp622	Isg20		Traf3	Actr6	Hba-a1	Lmod1								Cx3cl1	Rac3	Nup50	Nfkbie		Edn1		Rpl28	Rpl14	Dek	St3gal5		Fosl2	Usp18	Sirpb1c	Ly6g				AZU1		PPARG	Irf2bpl	Il18
Cmpk2	Plin2	Lcn2	Sec61a1	Eif2ak2		St3gal1	Galns	Kcng2	Plac9b								Cxadr	Rhobtb1	Paip1	Nfkbiz		Ripk1		Xist	mt-Cytb	Mki67	Mgst2		Creg1	Irgm1	Tnfaip2	Cd177				MMP9		TLR9	Kcne3	Il1a
Pnp	Tarm1	Ccrl2	Eif5a	Stat2		Cflar	Pabpc1l	Tdrd6	Mmp13								Cxcl1	Rhobtb2	Peg12	Plau		Mapk8		Hsp90aa1	mt-Co3	Rrm2	Syne1		Gm5483	Zbp1	Hbb-bs	Serpinb1a				ALPL		ACSM3	Kctd12	Il1b
Trafd1	Nfil3	Tnip1	Capg	Rnf213		Ptafr	Tfdp1	Ttc21a	Islr								Cxcl10	Sh3bp1	Phospho1	Pnpla1		Ripk3		Rpl22	Ctsg	Ube2c	Lta4h		Rdh12	Xaf1	Adgre5	Prdx5				ADM		MIF	Klhdc8b	Il1rn
Stat1	Tgm1	Slc7a11		Rtp4		Morrbid	Hist1h1b	Anxa9	Igkv1-110								Cxcl13	Sirpa	Ppp1r3b	Ppp1r15a		Tab1		Rpl35	Gstm1	Nusap1	Zmpste24		Stfa2l1	Ifi47	Ptafr	Pglyrp1				MS4A3		CXCL2	Lrrc25	Il23a
Parp14	Bcl2l1	Bcl2a1d		Oas2		Rilpl2	Chst13	Tldc2	Syt13								Cxcl15	Thbs1	Ppp4r1	Psd		Mapk12		H2afy	Calr	Hist1h2ap	Orm1		Asprv1	Gbp2	Hba-a1					IL18R1		IL1R1	Lyl1	Irak2
Gbp3	Fth1	Cd14		Parp14		Clec4n	Tex15	Oas1a	Col6a4								Cxcl2	Trem2	Rassf1	Slc35b2		Dnm1l														GRB10		IDO1	Mbd4	Kcnj2
Usp18	Adam8	Arf2		Zbp1		Mapk6	Pin4	Hba-a2	Aspn								Cxcl3	Treml4	Rassf2	Spatc1		Map3k8														AIM2		IL11	Med11	Map3k8
Ifitm3	Dach1	Fth1		Nampt		Nlrp3	Fgfbp3	Akap14	Col12a1								Cxcl5	Vamp7	Rgs2	Tifa		Tnf														LSMEM1		IL7R	Nfe2	Mfsd2a
Irf1	Lrg1	Nfkbia		Parp9		Snx10	Inca1	Aanat	Pcsk6								Cxcl9	Xkr4	Rlim	Tnfaip3		Lta														BMX		TNFRSF1B	Nkx3-1	Mrpl24
Slfn4	Lipg	Cyfip1		Oasl2		Mindy3	Myb	Gm17455	Lpar1								Cxcr1	Xkr6	Rrm2b	Tnfaip6		Fas														ATP8B4		FGF7	Nuak2	Mrps24
Dtx3l	Srgn	Vasp		AW011738		Rel	Fancd2	Chrna9	Col4a5								Cxcr2	Xkr7	Sla	Traf1		Rela														ELANE		CHI3L1	Nup50	Nbn
Oasl2	Ffar2	Ccl4		Ddx58		Gadd45b	Rrm2	Mybpc3	Fhl2								Edn3	Xkr8	Snrk	Tulp2		Casp7														SLED1		PTGS1	Otx1	Nfkbia
Ddx60	Tlr4	Plac8		Parp10		Rbpj	Hist1h3b	Ncapd3	Ighv1-61								Fcer1g	Xkr9	Tgif1	Vill		Chuk														KREMEN1		CD4	Peg12	Nfkbid
Ifi211	Cd47	Dusp16		Dtx3l			Mylpf	Orm1	Hmcn2								Fcgr3		Tlr1	Xbp1		Il6														MCEMP1		CRP	Pelo	Nfkbie
Ifi207	Retnlg	Nfkb2		Gbp2			Rfx1	Trhr	Lypd8								Gbf1		Tmem127			Xiap														CEACAM1		AREG	Pim1	Nfkbiz
Oas3	Ccr1	Trem3		Igtp			Nme5	Bbs4	Kcna1								Gm2564		Tmem70			Creb1														CEACAM6		CHUK	Ppp1r3b	Nlrp3
Ifit1bl1	Lilr4b	Samsn1		Rnf114			Hist1h2ai	Actl7a	Neo1								Ifng		Tnfsf14			Casp8														NLRC4		IL12RB2	Ppp1r3d	Olfr222
Tagap	Cd33	Nfkbie		Epsti1			Ccdc142	Agbl1	Hcar1								Il17b		Trappc1			Cflar														TRPM6		IRF5	Rab3d	Pim3
Sp100	Glrx	Rab20		Oas3			Crtac1	Abhd12b	Muc3								Il1b		Txnip			Il18r1														FCGR1B		PIK3CA	Rgs1	Plau
Ctss	Crispld2	Relb		Psme2			Ccnb1	Tes3-ps	Sdk1								Il1f10		Uba52			Ccl20														ORM1		STAT6	Rgs18	Pnpla1
Rnf213	Cd24a	Mllt6		Gbp7			Slit1	Slfn8	Dact1								Il1rn		Vnn3			Sele														KIAA0825		SLC22A5	Rgs2	Ppp1r15a
Psmb8	Smox	Adam17		9930111J21Rik2			Foxred2	Ifi47	Tenm3								Itga1		Zfp217			Traf5														KLHL2		TLR4	Rhob	Ralgds
Eif2ak2	App	Fas		Ly6c2			Ankrd9	Orm3	Igkv8-27								Itga9		Zfp276			Traf1														VNN1		REL	Rpl21	Repin1
Ccrl2	Slfn4	Nr4a1		Ly6e			Cfap57	Slc24a1	Col6a1								Itgam		Zfp746			Dab2ip														CD274		MADCAM1	S1pr4	Serpinb9
Ifih1	Gdap10	Ctsb		Pnp			Sipa1l2	Zfp524	Col5a2								Itgb2		Zyx			Traf2														NSUN7		SMAD7	Siglece	Serpinb9b
Ifi203	Trem1	Clec4e		Usp25													Lgals3					Atf2														DYSF		MLH1	Slc38a2	Serpinb9c
Zufsp	Il18rap	Ncf1		Nlrc5													Nckap1l					Creb3l1														CHIT1		TFF3	Smn1	Serpinb9d
Tap1	Samsn1	Nfe2l2		Smchd1													Pde4b					Jag1														DACH1		IL37	Tbcc	Serpinb9e
Slfn8	Ptpn1	Spag9		Ctss													Pde4d					Il1b														WDFY3		BTNL2	Thbd	Serpinb9f
Psmb9	Sla	Snx20		Prkce													Pf4					Itch														FCGR1A		SMAD3	Tigd3	Serpinb9g
Upp1	Egln3	Upp1		Psmb8													Pla2g1b					Pik3ca														DSC2		GATA3	Tlr1	Serpinb9h
Casp4	Il1rap	Prkd3		Ifitm3													Ppbp					Creb3l4														SULT1B1		MYO9B	Tmem140	Slc35b2
H2-T23	Nfkb1	Bcl2l11		Kat6a													Prex1					Vcam1														ROPN1L		NOS2	Tmem170b	Slc7a5
Rtp4	Rbpj	Plagl2		Sp100													Prkca					Nfkb1														CLEC12B		CTLA4	Tmigd3	Sphk1
Ddx58	Cd164	Ebi3		Tor1aip1													S100a8					Map3k7														HORMAD1		BRAF	Tnfrsf12a	Ticam1
Nampt		Bri3		Trim12a													S100a9					Creb3														ERG		TJP1	Tnni2	Tifa
Trim30c		Dusp2		Il18bp													Slc37a4					Tnfrsf1b														AFF2		POLD1	Traf3ip3	Tnf
Ifi209		Sh2b2		Psme1													Spp1					Pik3r3														LRRN1		DEFB4A	Tsc22d3	Tnfaip2
Tor3a		Tnfaip3		1600014C10Rik													Syk					Cxcl5														LINC01270		IL1RN	Txnip	Tnfaip3
Fam26f		Birc3		Trim30a													Tgfb2					Cxcl3														RRM2		MTHFD1	Vcpip1	Tnfaip6
Ifi35		F10		Pttg1													Trem1					Cxcl1														SAMSN1		CCL20	Vnn3	Traf1
Ube2l6		N4bp1		Tap1													Trem3					Pgam5														TNFAIP6		SOCS1	Xkr8	Vill
Sppl2a		Psme2		Irf9													Vav1					Tnfrsf1a														EXOC6		MIR21	Zfp217	Xbp1
Samhd1		Cd69		Samd9l													Vav3					Fadd														ACSL1		TFF2		Zc3h12a
Clec2d		Hmox1		Plac8													Xcl1					Vegfd														PROS1		IL23R		Zfp36
Parp10		Cd274		Fcgr4																		Vegfc														PGLYRP1		SMAD4
Trim30a		Acsl5		Stat1																		Ikbkb														FCGR1C		IRGM
Tapbp		Gadd45b		Npc2																		Casp3														MGAM		IL5
Sod2		Rnf19b		Sppl2a																		Il15														KCNJ2		IL6
Nmi		Ltb		Slfn1																		Cx3cl1														ABCA1		AKT1
Fcgr1		Irak2		Rap2c																		Pik3r2														MIR4441		ABCB1
Nt5c3		Cd74		Ddit3																		Tradd														TYMS		NLRP6
Parp9		Snx10		Ascc3																		Birc3														KLF5		CXCL8
H2-T22		Wfdc21		H2-T23																		Pik3cb														CACNA1E		UCN
Znfx1																						Ptgs2														LIPN		IL2
Nlrc5																						Map2k4														SRPK1		IL17A
Ogfr																						Lif														MYL9		IL1B
Xaf1																						Cxcl10														MS4A4A		TGFB1
Snx10																						Creb3l3														PPP1R3B		ATG16L1
Tor1aip1																						Ccl5														ZNF608		NFKB1
Gdap10																						Ccl12														SIPA1L2		HLA-DRB1
Slc15a3																						Ccl2														CASP5		IL10RA
Psmb10																						Tab3														CD24		CTNNB1
Mndal																						Cyld														CEACAM5		IL17RA
Bst2																						Bag4														SHCBP1		IL13
Casp8																						Icam1														FCAR		IL10RB
Il18bp																						Creb3l2														SMPDL3A		ST6GALNAC1
Clic4																						Pik3cd														RETN		IL4
Tnfaip2																						Pik3r1														F5		FOXP3
Stat2																						Atf4														CARD17		IFNG
Il1rn																						Mmp3														HPR		IL10
Fgl2																						Mapk10														NCAPG		TNF
Apobec3																						Ifnb1														CR1		NOD2
Tifa																						Jun														OLAH		SYK
Gbp9																						Junb														CLEC5A		MPO
Irgm2																						Creb5																CHEK2
Ifit1bl2																						Socs3																TLR2
Daxx																						Mapk11																LACC1
Csrnp1																						Bcl3																IL22
Psme2																						Mapk14																MSH2
H2-Q4																						Nod2																STAT3
Icam1																						Cebpb																CLDN18
Trim12a																						Birc2																IL23A
Rap2c																						Gm5431																IL18
Sp110																						Cxcl2																MUC12
Ifi27l2a																						Mapk3																MSH6
B2m																						Mapk1																NFATC1
Psme1																						Map3k5																LTF
Hcar2																						Ifi47																REG4
Oas2																						Rps6ka4
Parp12
Psme2b
Helz2
Gyg
Dhx58
Snx20
Ly6e
Irf5
Il15
Mitd1
Samd9l

## Sheet: Supplementary Table 3
Supplementary Table 3: DGE Analysis of Colon Neutrophil Clusters
	p_val	avg_log2FC	pct.1	pct.2	p_val_adj	cluster	gene
Ifit1	1.29867e-10	4.84083	0.688	0.061	3.50627e-06	cNeu1	Ifit1
Ifit3	0.000167326	4.7598	0.552	0.033	1	cNeu1	Ifit3
Rsad2	1.02131e-35	3.82912	0.833	0.16	2.75743e-31	cNeu1	Rsad2
Slfn5	1.46534e-14	3.58033	0.656	0.112	3.95626e-10	cNeu1	Slfn5
Herc6	1.55234e-07	3.45355	0.583	0.09	0.00419115	cNeu1	Herc6
Gm13822	0.00887277	3.16136	0.427	0.065	1	cNeu1	Gm13822
Ifi204	2.63352e-19	3.08994	0.708	0.155	7.11024e-15	cNeu1	Ifi204
Ifi207	0.00975521	2.73934	0.396	0.064	1	cNeu1	Ifi207
Il1a	1.27802e-06	2.65089	0.248	0.065	0.0345053	cNeu3	Il1a
Oasl1	1.88628e-07	2.59921	0.5	0.133	0.00509278	cNeu1	Oasl1
Ifi47	1.15401e-12	2.58619	0.667	0.16	3.11572e-08	cNeu1	Ifi47
Isg15	2.4858e-43	2.46811	0.99	0.594	6.71142e-39	cNeu1	Isg15
Irf7	0.000191835	2.40137	0.438	0.123	1	cNeu1	Irf7
Ddx60	0.000373246	2.36586	0.458	0.114	1	cNeu1	Ddx60
Ifi27l2a	1.73678e-09	2.32011	0.458	0.224	4.68914e-05	cNeu1	Ifi27l2a
Slfn4	6.78394e-38	2.30801	0.906	0.462	1.8316e-33	cNeu1	Slfn4
Ifih1	4.00343e-09	2.29792	0.531	0.166	0.000108089	cNeu1	Ifih1
Trafd1	7.04208e-07	2.27127	0.531	0.147	0.0190129	cNeu1	Trafd1
Isg20	4.34987e-21	2.19909	0.667	0.255	1.17442e-16	cNeu1	Isg20
Rnf213	2.60268e-05	2.1219	0.469	0.146	0.702698	cNeu1	Rnf213
Rtp4	9.4407e-14	2.09428	0.656	0.209	2.54889e-09	cNeu1	Rtp4
Parp14	3.26247e-08	2.07425	0.562	0.176	0.000880834	cNeu1	Parp14
Icam1	1.07304e-08	2.07312	0.333	0.098	0.000289709	cNeu3	Icam1
Zbp1	6.39726e-14	1.92019	0.604	0.257	1.7272e-09	cNeu1	Zbp1
Nampt	1.04227e-07	1.91164	0.531	0.197	0.00281403	cNeu1	Nampt
Sod2	2.36501e-13	1.88705	0.379	0.136	6.38528e-09	cNeu3	Sod2
Oasl2	4.19602e-23	1.88447	0.812	0.341	1.13288e-18	cNeu1	Oasl2
Ddx58	0.00448357	1.8464	0.344	0.144	1	cNeu1	Ddx58
Malt1	5.89605e-25	1.81536	0.538	0.225	1.59188e-20	cNeu3	Malt1
Gbp2	1.17973e-12	1.73745	0.854	0.499	3.18515e-08	cNeu1	Gbp2
Bcl2a1b	2.10502e-27	1.7311	0.569	0.225	5.68333e-23	cNeu3	Bcl2a1b
Ntng2	1.8239e-05	1.72792	0.266	0.109	0.492434	cNeu3	Ntng2
Epsti1	2.97205e-07	1.68052	0.542	0.213	0.00802424	cNeu1	Epsti1
Tnf	0.00455354	1.64243	0.232	0.098	1	cNeu3	Tnf
Dock10	8.78656e-14	1.61994	0.382	0.203	2.37228e-09	cNeu3	Dock10
Dapp1	7.45918e-23	1.57827	0.545	0.261	2.01391e-18	cNeu3	Dapp1
Oas3	0.0017692	1.56674	0.427	0.169	1	cNeu1	Oas3
Psme2	9.64555e-06	1.54207	0.51	0.223	0.26042	cNeu1	Psme2
Traf1	1.14567e-06	1.47943	0.337	0.136	0.0309319	cNeu3	Traf1
Dusp2	7.66201e-06	1.47524	0.328	0.129	0.206867	cNeu3	Dusp2
Gbp7	2.73278e-06	1.44033	0.51	0.233	0.0737823	cNeu1	Gbp7
Cep83	3.44918e-06	1.41769	0.322	0.156	0.0931245	cNeu3	Cep83
Ly6e	3.9257e-18	1.41294	0.906	0.618	1.0599e-13	cNeu1	Ly6e
Zeb2	8.97346e-34	1.40961	0.855	0.568	2.42274e-29	cNeu3	Zeb2
Usp25	0.000157855	1.38248	0.406	0.211	1	cNeu1	Usp25
Irak3	1.01626e-22	1.35581	0.623	0.336	2.7438e-18	cNeu3	Irak3
Smchd1	4.72189e-11	1.34926	0.865	0.471	1.27486e-06	cNeu1	Smchd1
Bhlhe40	3.76584e-06	1.34717	0.362	0.151	0.101674	cNeu3	Bhlhe40
Ctss	9.67124e-11	1.34674	0.708	0.412	2.61114e-06	cNeu1	Ctss
Prkce	0.000179002	1.3315	0.458	0.215	1	cNeu1	Prkce
Nfkb1	1.49025e-22	1.31828	0.65	0.372	4.02351e-18	cNeu3	Nfkb1
Psmb8	1.20086e-13	1.29793	0.729	0.453	3.2422e-09	cNeu1	Psmb8
Orai2	0.000706558	1.28375	0.297	0.134	1	cNeu3	Orai2
Marcksl1	9.62522e-21	1.2798	0.618	0.347	2.59871e-16	cNeu3	Marcksl1
Ifitm3	3.0808e-20	1.27101	0.99	0.919	8.31784e-16	cNeu1	Ifitm3
Tnfaip3	1.17879e-26	1.26836	0.725	0.432	3.18261e-22	cNeu3	Tnfaip3
Sp100	3.04782e-10	1.26419	0.792	0.456	8.22881e-06	cNeu1	Sp100
Sema4d	4.53407e-22	1.26048	0.658	0.345	1.22415e-17	cNeu3	Sema4d
Tor1aip1	4.00318e-05	1.25065	0.479	0.243	1	cNeu1	Tor1aip1
Trim12a	4.77811e-06	1.24068	0.438	0.263	0.129004	cNeu1	Trim12a
Psme1	9.30722e-07	1.22336	0.615	0.295	0.0251286	cNeu1	Psme1
N4bp1	1.45437e-17	1.21847	0.569	0.314	3.92664e-13	cNeu3	N4bp1
Jak2	3.78533e-16	1.20877	0.562	0.33	1.022e-11	cNeu3	Jak2
Trim30a	1.52757e-13	1.20243	0.823	0.579	4.12427e-09	cNeu1	Trim30a
Olr1	1.45652e-09	1.2024	0.438	0.212	3.93245e-05	cNeu3	Olr1
Traf3	0.00078672	1.19249	0.284	0.143	1	cNeu3	Traf3
Arid5b	1.12406e-14	1.18047	0.533	0.33	3.03486e-10	cNeu3	Arid5b
St3gal1	0.000819204	1.17727	0.297	0.143	1	cNeu3	St3gal1
Mtmr6	8.78294e-13	1.16909	0.491	0.272	2.37131e-08	cNeu3	Mtmr6
Samd9l	1.75113e-05	1.15604	0.479	0.32	0.472786	cNeu1	Samd9l
Nfkbia	1.33882e-43	1.15414	0.962	0.722	3.61469e-39	cNeu3	Nfkbia
Cflar	5.20534e-07	1.14898	0.375	0.207	0.0140539	cNeu3	Cflar
Retnlg	1.46592e-08	1.14344	0.657	0.481	0.000395784	cNeu2	Retnlg
Plac8	1.1189e-17	1.12495	0.958	0.865	3.02091e-13	cNeu1	Plac8
Mapk6	0.00209394	1.12444	0.304	0.149	1	cNeu3	Mapk6
Fcgr4	2.74502e-06	1.11776	0.583	0.318	0.0741129	cNeu1	Fcgr4
Rilpl2	5.25905e-10	1.11159	0.437	0.252	1.41989e-05	cNeu3	Rilpl2
Ptafr	2.29982e-16	1.10677	0.625	0.361	6.20928e-12	cNeu3	Ptafr
Morrbid	1.96472e-13	1.09777	0.58	0.379	5.30454e-09	cNeu3	Morrbid
Stat1	3.68176e-06	1.09439	0.594	0.37	0.0994037	cNeu1	Stat1
Npc2	0.00361716	1.09435	0.396	0.239	1	cNeu1	Npc2
Clec4n	2.14416e-08	1.07264	0.426	0.254	0.000578903	cNeu3	Clec4n
Mindy3	5.95753e-05	1.06549	0.308	0.216	1	cNeu3	Mindy3
Snx10	7.40499e-12	1.05189	0.489	0.285	1.99927e-07	cNeu3	Snx10
Sppl2a	8.19496e-08	1.04101	0.677	0.434	0.00221256	cNeu1	Sppl2a
4930523C07Rik	0.00111554	1.03782	0.272	0.174	1	cNeu3	4930523C07Rik
Slfn1	4.21268e-12	1.03336	0.927	0.656	1.13738e-07	cNeu1	Slfn1
Rel	2.08072e-16	1.0256	0.659	0.434	5.61774e-12	cNeu3	Rel
Nlrp3	1.71292e-30	1.01897	0.926	0.733	4.62472e-26	cNeu3	Nlrp3
Ascc3	0.00238336	1.01704	0.438	0.256	1	cNeu1	Ascc3
Gadd45b	6.73546e-12	1.00596	0.661	0.381	1.81851e-07	cNeu3	Gadd45b
H2-T23	0.00229583	1.00548	0.469	0.272	1	cNeu1	H2-T23
Rbpj	5.84369e-06	1.00418	0.371	0.214	0.157774	cNeu3	Rbpj
Il1rn	1.12568e-12	0.987327	0.616	0.39	3.03922e-08	cNeu3	Il1rn
Clec5a	1.00562e-08	0.970603	0.478	0.292	0.000271508	cNeu3	Clec5a
Chka	4.05685e-06	0.964137	0.342	0.216	0.109531	cNeu3	Chka
Arhgef3	2.30834e-09	0.957827	0.502	0.31	6.23229e-05	cNeu3	Arhgef3
Ptprj	1.03426e-14	0.956083	0.707	0.486	2.79239e-10	cNeu3	Ptprj
Irf2	5.91893e-05	0.949824	0.594	0.38	1	cNeu1	Irf2
Hspa4l	2.7799e-07	0.935686	0.449	0.285	0.00750545	cNeu3	Hspa4l
Mapkapk2	1.11257e-15	0.91832	0.714	0.47	3.00382e-11	cNeu3	Mapkapk2
M6pr	0.00407758	0.915108	0.306	0.178	1	cNeu3	M6pr
Nfkbie	0.00432196	0.913582	0.313	0.185	1	cNeu3	Nfkbie
Casp4	1.39373e-11	0.906882	0.612	0.425	3.76294e-07	cNeu3	Casp4
Ccl3	1.97143e-06	0.906683	0.493	0.312	0.0532266	cNeu3	Ccl3
Ninj1	4.03598e-07	0.891927	0.438	0.278	0.0108967	cNeu3	Ninj1
Igsf6	3.87392e-15	0.871438	0.739	0.49	1.04592e-10	cNeu3	Igsf6
Ppp1r15a	1.25879e-11	0.870536	0.63	0.445	3.3986e-07	cNeu3	Ppp1r15a
Gsap	6.29147e-11	0.868425	0.58	0.388	1.69863e-06	cNeu3	Gsap
Spata13	5.04424e-07	0.864366	0.431	0.287	0.0136189	cNeu3	Spata13
Trim30d	0.000115513	0.858525	0.646	0.399	1	cNeu1	Trim30d
Trim30b	2.87254e-06	0.851208	0.729	0.474	0.0775557	cNeu1	Trim30b
Asap1	5.06825e-06	0.84145	0.417	0.285	0.136838	cNeu3	Asap1
Ccrl2	2.34369e-15	0.835865	0.846	0.595	6.32774e-11	cNeu3	Ccrl2
Nfat5	3.41428e-08	0.828151	0.529	0.416	0.000921822	cNeu3	Nfat5
Dclre1c	0.000780392	0.821011	0.521	0.39	1	cNeu1	Dclre1c
Fbxo11	8.3848e-14	0.816131	0.763	0.572	2.26381e-09	cNeu3	Fbxo11
Birc3	1.07998e-13	0.811957	0.755	0.528	2.91583e-09	cNeu3	Birc3
Taf7	0.00422927	0.810162	0.49	0.301	1	cNeu1	Taf7
Eea1	7.483e-06	0.805637	0.411	0.283	0.202034	cNeu3	Eea1
Irak2	4.16175e-18	0.802654	0.871	0.697	1.12363e-13	cNeu3	Irak2
Mefv	8.7289e-05	0.801654	0.389	0.252	1	cNeu3	Mefv
Diaph2	0.00529067	0.79183	0.277	0.205	1	cNeu3	Diaph2
Sqstm1	2.54271e-07	0.790211	0.504	0.343	0.00686505	cNeu3	Sqstm1
Cpeb4	2.93758e-06	0.786923	0.462	0.283	0.0793117	cNeu3	Cpeb4
Wfdc21	1.90025e-06	0.778667	0.683	0.477	0.0513048	cNeu2	Wfdc21
Zc3hav1	0.00163326	0.771385	0.573	0.406	1	cNeu1	Zc3hav1
Nsd3	0.00101332	0.770151	0.594	0.434	1	cNeu1	Nsd3
Rab20	1.86862e-06	0.769681	0.475	0.336	0.0504509	cNeu3	Rab20
Gna13	0.000447962	0.767445	0.38	0.216	1	cNeu3	Gna13
Abr	0.00072821	0.766612	0.348	0.236	1	cNeu3	Abr
Clec2d	0.000267221	0.764226	0.573	0.366	1	cNeu1	Clec2d
AY036118	1.25596e-12	0.753873	0.986	0.983	3.39097e-08	cNeu2	AY036118
Slc49a4	0.000210345	0.752362	0.364	0.256	1	cNeu3	Slc49a4
S100a8	6.57306e-14	0.748861	1	1	1.77466e-09	cNeu2	S100a8
Abca1	1.05055e-05	0.748848	0.431	0.334	0.283638	cNeu3	Abca1
Tapbp	0.000239135	0.740184	0.594	0.423	1	cNeu1	Tapbp
Larp4b	2.23077e-05	0.739883	0.431	0.256	0.602286	cNeu3	Larp4b
Lrrfip2	0.000640312	0.727933	0.366	0.269	1	cNeu3	Lrrfip2
Samhd1	6.24531e-06	0.727344	0.979	0.835	0.168617	cNeu1	Samhd1
Il10ra	7.06817e-05	0.722801	0.453	0.296	1	cNeu3	Il10ra
S100a9	1.33849e-13	0.721888	1	0.983	3.61379e-09	cNeu2	S100a9
Wfdc17	2.90356e-09	0.715552	0.955	0.89	7.83933e-05	cNeu2	Wfdc17
Gpr132	0.00370075	0.708494	0.341	0.22	1	cNeu3	Gpr132
Nfkbiz	2.03616e-15	0.708	0.891	0.755	5.49743e-11	cNeu3	Nfkbiz
Tank	9.71117e-05	0.705047	0.4	0.287	1	cNeu3	Tank
Lrrc25	0.00596278	0.704399	0.341	0.234	1	cNeu3	Lrrc25
Csf1	0.000217234	0.700866	0.4	0.269	1	cNeu3	Csf1
Abtb2	2.44593e-09	0.694474	0.719	0.548	6.60376e-05	cNeu3	Abtb2
Lrmda	0.00188226	0.691036	0.357	0.267	1	cNeu3	Lrmda
4933432I03Rik	0.000749793	0.689469	0.384	0.263	1	cNeu3	4933432I03Rik
Zswim4	2.93594e-05	0.686208	0.433	0.305	0.792674	cNeu3	Zswim4
Hcar2	1.7418e-06	0.68153	0.567	0.428	0.0470269	cNeu3	Hcar2
Erbin	3.58846e-09	0.667665	0.699	0.575	9.68847e-05	cNeu3	Erbin
Clec4e	1.65155e-13	0.66052	0.937	0.86	4.45902e-09	cNeu3	Clec4e
Adam8	4.33042e-05	0.656707	0.595	0.468	1	cNeu2	Adam8
Rybp	0.000633241	0.652692	0.377	0.274	1	cNeu3	Rybp
Skil	0.00026955	0.65158	0.433	0.305	1	cNeu3	Skil
Zc3h12a	0.00022562	0.646453	0.399	0.294	1	cNeu3	Zc3h12a
Fndc3b	2.63969e-06	0.64382	0.551	0.405	0.071269	cNeu3	Fndc3b
Lcp2	4.32698e-05	0.6433	0.482	0.321	1	cNeu3	Lcp2
Bcl2l11	4.65445e-05	0.639953	0.502	0.379	1	cNeu3	Bcl2l11
Ccl6	8.61595e-05	0.635165	0.748	0.623	1	cNeu2	Ccl6
Fos	1.89618e-08	0.627545	0.907	0.816	0.000511948	cNeu2	Fos
Uvrag	0.00450803	0.623945	0.348	0.234	1	cNeu3	Uvrag
Marcks	2.17794e-07	0.622508	0.627	0.503	0.00588021	cNeu3	Marcks
Tmbim4	5.1421e-05	0.620892	0.491	0.399	1	cNeu3	Tmbim4
Nadk	2.24034e-05	0.620122	0.531	0.363	0.604871	cNeu3	Nadk
Rab11fip1	4.7694e-09	0.615877	0.75	0.63	0.000128769	cNeu3	Rab11fip1
Ier5	9.77104e-07	0.6097	0.603	0.439	0.0263808	cNeu3	Ier5
Chmp4b	0.00117218	0.608098	0.792	0.587	1	cNeu1	Chmp4b
Mapre2	0.00189215	0.599179	0.408	0.276	1	cNeu3	Mapre2
Cd274	8.8818e-05	0.587623	0.585	0.437	1	cNeu3	Cd274
Il1f9	0.000386867	0.583601	0.451	0.372	1	cNeu3	Il1f9
Slfn2	1.08214e-09	0.5803	0.851	0.706	2.92168e-05	cNeu3	Slfn2
Gda	5.35337e-05	0.576084	0.796	0.656	1	cNeu2	Gda
Acod1	9.63838e-19	0.568953	1	0.973	2.60227e-14	cNeu3	Acod1
Lims1	0.000322016	0.568578	0.514	0.361	1	cNeu3	Lims1
Pik3ap1	5.65144e-13	0.568427	0.957	0.857	1.52583e-08	cNeu3	Pik3ap1
Nt5c2	0.00374944	0.567691	0.442	0.372	1	cNeu2	Nt5c2
Ehd1	0.00010454	0.56507	0.516	0.405	1	cNeu3	Ehd1
Kdm6b	0.00016711	0.564603	0.48	0.323	1	cNeu3	Kdm6b
Ifrd1	2.87552e-07	0.555937	0.803	0.677	0.00776362	cNeu3	Ifrd1
Cstb	0.000488573	0.554854	0.489	0.445	1	cNeu3	Cstb
Rnf19b	0.0011658	0.553116	0.44	0.307	1	cNeu3	Rnf19b
Hck	0.000406861	0.552156	0.455	0.359	1	cNeu3	Hck
Tes	0.000411671	0.54849	0.487	0.396	1	cNeu3	Tes
Brd4	0.000903147	0.545673	0.451	0.33	1	cNeu3	Brd4
Slc7a11	6.66909e-14	0.540539	0.993	0.96	1.80059e-09	cNeu3	Slc7a11
Plek	2.44413e-13	0.538204	0.995	0.967	6.5989e-09	cNeu3	Plek
Atp2b1	1.24201e-06	0.536137	0.752	0.626	0.033533	cNeu3	Atp2b1
Sirpa	0.00191381	0.535252	0.418	0.316	1	cNeu3	Sirpa
B2m	7.66859e-05	0.523853	0.979	0.928	1	cNeu1	B2m
Etv6	0.00252548	0.521247	0.458	0.379	1	cNeu3	Etv6
Anxa1	0.0086767	0.518148	0.518	0.424	1	cNeu2	Anxa1
Rnf149	1.7264e-09	0.515906	0.911	0.806	4.66109e-05	cNeu3	Rnf149
Rab8b	3.07163e-10	0.515665	0.92	0.864	8.29308e-06	cNeu3	Rab8b
Samsn1	9.49294e-08	0.498078	0.918	0.829	0.002563	cNeu3	Samsn1
Dhx40	0.00687241	0.497692	0.553	0.468	1	cNeu3	Dhx40
Sell	0.00624269	0.496812	0.865	0.741	1	cNeu1	Sell
Hexb	0.00391452	0.494484	0.569	0.449	1	cNeu2	Hexb
Slc15a3	0.003828	0.489304	0.917	0.781	1	cNeu1	Slc15a3
Fgd3	0.00840831	0.489256	0.362	0.29	1	cNeu3	Fgd3
Cd24a	0.00302367	0.484958	0.44	0.321	1	cNeu3	Cd24a
Dmxl2	0.00806923	0.484695	0.384	0.301	1	cNeu3	Dmxl2
Tet2	0.00840247	0.480098	0.389	0.285	1	cNeu3	Tet2
Sgms2	1.10814e-06	0.465951	0.908	0.833	0.0299186	cNeu3	Sgms2
Gm42418	6.22778e-07	0.463415	1	1	0.0168144	cNeu2	Gm42418
Lcn2	0.00528801	0.461299	0.742	0.634	1	cNeu2	Lcn2
H2-D1	0.000180343	0.457477	1	0.975	1	cNeu1	H2-D1
Txnrd1	0.000680636	0.456382	0.507	0.408	1	cNeu3	Txnrd1
Trps1	0.000334708	0.456	0.674	0.588	1	cNeu3	Trps1
Jak1	0.000672286	0.454426	0.6	0.494	1	cNeu3	Jak1
Sell1	0.00125522	0.450498	0.853	0.699	1	cNeu2	Sell
Ptgs2	6.81219e-05	0.450404	0.846	0.773	1	cNeu3	Ptgs2
Pim1	5.72843e-11	0.449348	0.976	0.944	1.54662e-06	cNeu3	Pim1
Mpeg1	0.00429733	0.448879	0.484	0.439	1	cNeu3	Mpeg1
Hspa5	1.00928e-05	0.445646	0.793	0.653	0.272496	cNeu3	Hspa5
Nfe2l2	1.77967e-05	0.44385	0.777	0.684	0.480493	cNeu3	Nfe2l2
Smim3	0.000969641	0.442366	0.509	0.459	1	cNeu3	Smim3
Grina	0.00956198	0.442194	0.885	0.828	1	cNeu1	Grina
Aff1	0.00990847	0.439334	0.482	0.376	1	cNeu3	Aff1
Slc11a1	0.00333911	0.435969	0.471	0.381	1	cNeu3	Slc11a1
Cd44	3.00667e-07	0.433125	0.978	0.904	0.00811771	cNeu3	Cd44
Zfp36	0.000154105	0.431105	0.77	0.668	1	cNeu3	Zfp36
Fgr	0.00169498	0.428725	0.603	0.492	1	cNeu3	Fgr
Alox5ap	4.49415e-05	0.425157	0.943	0.897	1	cNeu2	Alox5ap
Synj1	0.00528274	0.419625	0.437	0.388	1	cNeu3	Synj1
Fpr1	0.00421329	0.41928	0.547	0.488	1	cNeu3	Fpr1
Lpcat2	4.56563e-05	0.418719	0.77	0.675	1	cNeu3	Lpcat2
Wnk1	0.00628589	0.416041	0.643	0.588	1	cNeu3	Wnk1
Gadd45a	0.00631198	0.412401	0.542	0.448	1	cNeu3	Gadd45a
Map1lc3b	0.000785349	0.408938	0.915	0.852	1	cNeu2	Map1lc3b
Cd53	0.00612654	0.407615	0.917	0.852	1	cNeu1	Cd53
Cxcl2	7.01259e-09	0.399977	1	0.993	0.000189333	cNeu3	Cxcl2
Btg2	0.00217436	0.396509	0.915	0.881	1	cNeu2	Btg2
Zfand3	0.00036333	0.39389	0.699	0.624	1	cNeu3	Zfand3
Rabgef1	0.000796498	0.393756	0.679	0.586	1	cNeu3	Rabgef1
Resf1	9.52883e-06	0.392687	0.88	0.829	0.257269	cNeu3	Resf1
Nedd9	0.00430091	0.387625	0.641	0.568	1	cNeu3	Nedd9
Ndel1	0.00752281	0.386978	0.836	0.727	1	cNeu2	Ndel1
Arg2	0.00182416	0.38287	0.681	0.599	1	cNeu3	Arg2
Hmgb2	0.00424455	0.377499	0.873	0.781	1	cNeu2	Hmgb2
Chst11	0.00437396	0.359574	0.63	0.563	1	cNeu3	Chst11
Lrg1	0.00568366	0.356824	0.938	0.88	1	cNeu2	Lrg1
S100a6	0.00107694	0.355614	0.992	0.992	1	cNeu2	S100a6
Clec4d	1.80298e-07	0.351964	0.982	0.982	0.00486787	cNeu3	Clec4d
Hp	0.00336072	0.344491	0.955	0.895	1	cNeu2	Hp
Dennd4a	4.78574e-05	0.338537	0.975	0.942	1	cNeu3	Dennd4a
Fth1	1.34905e-05	0.319703	0.998	1	0.364229	cNeu3	Fth1
Atp6v0c	0.00637947	0.312195	0.784	0.71	1	cNeu3	Atp6v0c
Actg1	0.00661592	0.307331	0.992	0.985	1	cNeu2	Actg1
Dusp16	0.00715867	0.306944	0.757	0.639	1	cNeu3	Dusp16
Actr3	0.00439512	0.284988	0.804	0.766	1	cNeu3	Actr3
Spag9	0.0011677	0.273054	0.938	0.889	1	cNeu3	Spag9
Antxr2	0.000141173	0.266918	0.998	0.996	1	cNeu3	Antxr2
Ftl1	0.000914324	0.251206	0.996	0.987	1	cNeu3	Ftl1
Il1b	0.00163883	0.172171	1	1	1	cNeu3	Il1b
Actb	0.000118333	0.0560449	1	1	1	cNeu2	Actb
Tyrobp	5.37176e-06	0.00645505	1	1	0.145032	cNeu2	Tyrobp
Msrb1	0.00737159	0.00422527	0.983	0.978	1	cNeu2	Msrb1

## Sheet: Supplementary Table 4
Supplementary Table 4: DGE Analysis of BM and Blood Neutrophil Clusters
	p_val	avg_log2FC	pct.1	pct.2	p_val_adj	cluster	gene
Birc5	0	6.89306	0.955	0.022	0	Neu1	Birc5
Stmn1	0	6.28174	0.983	0.052	0	Neu1	Stmn1
Cdca8	0	6.99579	0.938	0.015	0	Neu1	Cdca8
Pclaf	0	6.98214	0.931	0.02	0	Neu1	Pclaf
Nucks1	0	5.14939	0.956	0.045	0	Neu1	Nucks1
Smc2	0	7.13548	0.904	0.012	0	Neu1	Smc2
Top2a	0	7.12753	0.924	0.038	0	Neu1	Top2a
Lsm5	0	4.19607	0.968	0.086	0	Neu1	Lsm5
Mki67	0	5.23409	0.958	0.084	0	Neu1	Mki67
Cdkn3	0	6.12025	0.894	0.021	0	Neu1	Cdkn3
Ube2c	0	7.49764	0.887	0.026	0	Neu1	Ube2c
Tpx2	0	7.24138	0.867	0.009	0	Neu1	Tpx2
Cdca3	0	6.64776	0.869	0.012	0	Neu1	Cdca3
Ran	0	3.89781	0.974	0.128	0	Neu1	Ran
Tubb5	0	4.64297	0.941	0.095	0	Neu1	Tubb5
Hint1	0	3.57423	0.96	0.115	0	Neu1	Hint1
Anp32e	0	4.9293	0.876	0.035	0	Neu1	Anp32e
Cks1b	0	6.22718	0.855	0.015	0	Neu1	Cks1b
Ccnb2	0	5.79245	0.853	0.019	0	Neu1	Ccnb2
Kif11	0	6.78716	0.842	0.011	0	Neu1	Kif11
Nusap1	0	7.45012	0.841	0.011	0	Neu1	Nusap1
Tuba1b	0	4.7535	0.932	0.103	0	Neu1	Tuba1b
Hmmr	0	7.24072	0.832	0.01	0	Neu1	Hmmr
Anp32b	0	3.99761	0.991	0.17	0	Neu1	Anp32b
Prc1	0	7.10885	0.828	0.011	0	Neu1	Prc1
Snrpg	0	3.15728	0.973	0.165	0	Neu1	Snrpg
Fkbp2	0	3.71229	0.879	0.072	0	Neu1	Fkbp2
Cbx3	0	2.98888	0.932	0.129	0	Neu1	Cbx3
Spc24	0	6.31161	0.815	0.013	0	Neu1	Spc24
Snrpd1	0	4.31206	0.851	0.051	0	Neu1	Snrpd1
Cdk1	0	6.78458	0.812	0.013	0	Neu1	Cdk1
Banf1	0	4.3676	0.831	0.038	0	Neu1	Banf1
Ccna2	0	6.77588	0.8	0.008	0	Neu1	Ccna2
Racgap1	0	6.49573	0.799	0.009	0	Neu1	Racgap1
Cenpa	0	3.86248	0.887	0.099	0	Neu1	Cenpa
Rpl36al	0	2.91457	0.959	0.172	0	Neu1	Rpl36al
Knl1	0	6.31936	0.796	0.01	0	Neu1	Knl1
H2afx	0	5.25953	0.838	0.053	0	Neu1	H2afx
Hnrnpab	0	3.23429	0.899	0.115	0	Neu1	Hnrnpab
Cenpe	0	7.01734	0.791	0.009	0	Neu1	Cenpe
Tmem256	0	3.06034	0.904	0.122	0	Neu1	Tmem256
Kif15	0	6.93978	0.787	0.008	0	Neu1	Kif15
Snrpe	0	2.98516	0.937	0.16	0	Neu1	Snrpe
Tacc3	0	5.81912	0.791	0.014	0	Neu1	Tacc3
Lsm6	0	3.04439	0.894	0.117	0	Neu1	Lsm6
Dek	0	3.52173	0.905	0.128	0	Neu1	Dek
Alyref	0	3.31559	0.874	0.098	0	Neu1	Alyref
Mrpl51	0	3.0876	0.879	0.107	0	Neu1	Mrpl51
Fcnb	0	4.27871	0.844	0.073	0	Neu1	Fcnb
Ccdc34	0	5.73978	0.787	0.016	0	Neu1	Ccdc34
Lockd	0	6.30516	0.779	0.009	0	Neu1	Lockd
Cenpf	0	7.39446	0.776	0.01	0	Neu1	Cenpf
Tmed3	0	3.24193	0.885	0.12	0	Neu1	Tmed3
Ndufc2	0	3.11929	0.862	0.099	0	Neu1	Ndufc2
Atp5g2	0	2.78055	0.931	0.169	0	Neu1	Atp5g2
Spc25	0	7.0773	0.764	0.007	0	Neu1	Spc25
Smc4	0	3.30586	0.953	0.2	0	Neu1	Smc4
Hdgf	0	3.35168	0.828	0.077	0	Neu1	Hdgf
Cdc20	0	6.41534	0.754	0.011	0	Neu1	Cdc20
Atp5o	0	2.44539	0.946	0.203	0	Neu1	Atp5o
Ncam1	0	2.71063	0.899	0.159	0	Neu1	Ncam1
Hist1h4d	0	5.74411	0.794	0.054	0	Neu1	Hist1h4d
1700020L24Rik	0	3.81598	0.8	0.061	0	Neu1	1700020L24Rik
Cebpe	0	2.8768	0.994	0.255	0	Neu1	Cebpe
Hpf1	0	3.74266	0.799	0.061	0	Neu1	Hpf1
Set	0	2.7112	0.863	0.126	0	Neu1	Set
H2afv	0	2.82838	0.978	0.241	0	Neu1	H2afv
Dlgap5	0	5.93545	0.75	0.013	0	Neu1	Dlgap5
Serbp1	0	2.46683	0.95	0.219	0	Neu1	Serbp1
Lta4h	0	2.26872	0.955	0.226	0	Neu1	Lta4h
Incenp	0	4.32557	0.767	0.038	0	Neu1	Incenp
Inhba	0	2.5949	0.883	0.158	0	Neu1	Inhba
Depdc1a	0	7.61087	0.728	0.004	0	Neu1	Depdc1a
Bub3	0	3.03448	0.84	0.116	0	Neu1	Bub3
Ndufa11	0	2.48478	0.869	0.145	0	Neu1	Ndufa11
Snrpf	0	3.69813	0.774	0.052	0	Neu1	Snrpf
Dbf4	0	4.75307	0.74	0.021	0	Neu1	Dbf4
Ckap5	0	3.62046	0.783	0.069	0	Neu1	Ckap5
Rpl3	0	2.51895	0.959	0.246	0	Neu1	Rpl3
Jpt1	0	2.65479	0.906	0.195	0	Neu1	Jpt1
Hist1h1b	0	6.77362	0.746	0.035	0	Neu1	Hist1h1b
Ndufc1	0	2.31367	0.864	0.154	0	Neu1	Ndufc1
Mrpl57	0	2.24072	0.872	0.163	0	Neu1	Mrpl57
Etfb	0	2.47107	0.855	0.147	0	Neu1	Etfb
Rpl10a	0	2.69719	0.847	0.14	0	Neu1	Rpl10a
Pgls	0	2.3039	0.901	0.195	0	Neu1	Pgls
Gca	0	2.13795	0.94	0.237	0	Neu1	Gca
Pcbd2	0	2.30857	0.838	0.136	0	Neu1	Pcbd2
Mrps14	0	2.22644	0.864	0.164	0	Neu1	Mrps14
Dbi	0	2.97574	0.796	0.098	0	Neu1	Dbi
Cycs	0	2.13855	0.874	0.176	0	Neu1	Cycs
Plk1	0	6.72742	0.705	0.007	0	Neu1	Plk1
Mrpl18	0	2.44455	0.863	0.165	0	Neu1	Mrpl18
Snrpb	0	2.13653	0.874	0.177	0	Neu1	Snrpb
Nap1l1	0	2.5321	0.817	0.122	0	Neu1	Nap1l1
Rps18	0	2.58895	0.987	0.293	0	Neu1	Rps18
Dpy30	0	3.72474	0.74	0.046	0	Neu1	Dpy30
Lbp	0	2.55502	0.815	0.123	0	Neu1	Lbp
Smc6	0	3.71436	0.74	0.049	0	Neu1	Smc6
Timm13	0	2.56671	0.804	0.114	0	Neu1	Timm13
Commd1	0	2.13694	0.91	0.222	0	Neu1	Commd1
Srsf7	0	2.08609	0.856	0.168	0	Neu1	Srsf7
Kif4	0	6.92541	0.692	0.005	0	Neu1	Kif4
Pde4d	0	2.15967	0.917	0.231	0	Neu1	Pde4d
Anapc5	0	3.32849	0.745	0.06	0	Neu1	Anapc5
Nol7	0	2.56126	0.796	0.111	0	Neu1	Nol7
Cenpx	0	2.90602	0.763	0.08	0	Neu1	Cenpx
Hist1h1e	0	4.4521	0.831	0.148	0	Neu1	Hist1h1e
Nudc	0	3.86922	0.719	0.037	0	Neu1	Nudc
Ndufb5	0	2.32917	0.805	0.124	0	Neu1	Ndufb5
Orm1	0	3.03138	0.76	0.079	0	Neu1	Orm1
Snrpd3	0	1.73962	0.903	0.224	0	Neu1	Snrpd3
Rad21	0	2.15683	0.926	0.249	0	Neu1	Rad21
Rpl4	0	1.91548	0.906	0.23	0	Neu1	Rpl4
Cep128	0	2.44346	0.824	0.148	0	Neu1	Cep128
Rpl12	0	2.31935	0.874	0.199	0	Neu1	Rpl12
Ddx39b	0	2.62136	0.767	0.093	0	Neu1	Ddx39b
Rps17	0	2.46008	0.977	0.303	0	Neu1	Rps17
Atp5g1	0	2.30069	0.794	0.125	0	Neu1	Atp5g1
Serpinb1a	0	2.33411	0.996	0.327	0	Neu1	Serpinb1a
Sptssa	0	3.33414	0.726	0.057	0	Neu1	Sptssa
Uqcrb	0	1.97285	0.945	0.276	0	Neu1	Uqcrb
Smc1a	0	2.17699	0.883	0.216	0	Neu1	Smc1a
Arhgap11a	0	3.00757	0.74	0.074	0	Neu1	Arhgap11a
Psmc3	0	2.07061	0.845	0.179	0	Neu1	Psmc3
Agpat2	0	1.77914	0.904	0.24	0	Neu1	Agpat2
Ak2	0	1.8262	0.892	0.229	0	Neu1	Ak2
Hsp90b1	0	2.29232	0.855	0.192	0	Neu1	Hsp90b1
Psmb6	0	1.88531	0.86	0.197	0	Neu1	Psmb6
Atp5g3	0	1.90286	0.859	0.197	0	Neu1	Atp5g3
Rgcc	0	1.74033	0.823	0.161	0	Neu1	Rgcc
Ccnb1	0	6.58198	0.669	0.008	0	Neu1	Ccnb1
Hist1h3c	0	8.43131	0.665	0.005	0	Neu1	Hist1h3c
Ero1l	0	2.1632	0.808	0.148	0	Neu1	Ero1l
Sumo2	0	2.51332	0.969	0.31	0	Neu1	Sumo2
Rrm2	0	5.6719	0.676	0.018	0	Neu1	Rrm2
Rps27l	0	1.68127	0.86	0.202	0	Neu1	Rps27l
Aprt	0	2.33457	0.983	0.326	0	Neu1	Aprt
Bub1b	0	5.84769	0.663	0.007	0	Neu1	Bub1b
Arhgap19	0	3.58016	0.71	0.054	0	Neu1	Arhgap19
Sarnp	0	1.72528	0.89	0.237	0	Neu1	Sarnp
Srsf2	0	1.77415	0.913	0.262	0	Neu1	Srsf2
Pgp	0	2.90671	0.768	0.117	0	Neu1	Pgp
Ranbp1	0	4.25945	0.683	0.033	0	Neu1	Ranbp1
Erg	0	1.99835	0.79	0.141	0	Neu1	Erg
Ssb	0	1.71149	0.851	0.204	0	Neu1	Ssb
Abca13	0	1.61578	0.968	0.322	0	Neu1	Abca13
Ndufv2	0	1.97153	0.813	0.168	0	Neu1	Ndufv2
B930036N10Rik	0	2.46953	0.804	0.162	0	Neu1	B930036N10Rik
Ethe1	0	1.68564	0.915	0.273	0	Neu1	Ethe1
Rrm1	0	4.55566	0.667	0.025	0	Neu1	Rrm1
Neil3	0	3.68174	0.676	0.034	0	Neu1	Neil3
Rnaseh2c	0	2.18572	0.983	0.341	0	Neu1	Rnaseh2c
Ms4a3	0	4.02686	0.683	0.042	0	Neu1	Ms4a3
Rpl14	0	1.74805	0.903	0.264	0	Neu1	Rpl14
Kif20b	0	7.27861	0.641	0.004	0	Neu1	Kif20b
Ptma	0	4.31866	1	0.364	0	Neu1	Ptma
Hist1h2ap	0	6.16639	0.662	0.026	0	Neu1	Hist1h2ap
Krtcap2	0	3.07644	0.697	0.062	0	Neu1	Krtcap2
Lsm8	0	1.85435	0.794	0.161	0	Neu1	Lsm8
Hnrnpd	0	1.92616	0.918	0.286	0	Neu1	Hnrnpd
Ndc80	0	6.31025	0.638	0.006	0	Neu1	Ndc80
Asf1b	0	6.47771	0.637	0.006	0	Neu1	Asf1b
Pdcd5	0	1.58767	0.804	0.174	0	Neu1	Pdcd5
Cit	0	5.32247	0.641	0.011	0	Neu1	Cit
Cmc2	0	2.3835	0.681	0.051	0	Neu1	Cmc2
Nfu1	0	1.61224	0.826	0.196	0	Neu1	Nfu1
Ctcf	0	1.75637	0.803	0.174	0	Neu1	Ctcf
Knstrn	0	5.95618	0.636	0.008	0	Neu1	Knstrn
Tfdp1	0	1.82155	0.837	0.209	0	Neu1	Tfdp1
Topbp1	0	3.97668	0.665	0.037	0	Neu1	Topbp1
Ywhaq	0	1.57147	0.835	0.209	0	Neu1	Ywhaq
Snrpd2	0	1.94532	0.759	0.135	0	Neu1	Snrpd2
Ndufa4	0	2.16456	0.969	0.346	0	Neu1	Ndufa4
Nuf2	0	7.28119	0.624	0.003	0	Neu1	Nuf2
Park7	0	1.63384	0.806	0.186	0	Neu1	Park7
Syne2	0	2.34374	0.754	0.134	0	Neu1	Syne2
Cetn3	0	1.99124	0.745	0.125	0	Neu1	Cetn3
Nasp	0	3.04745	0.688	0.068	0	Neu1	Nasp
Dtymk	0	4.27838	0.646	0.027	0	Neu1	Dtymk
Usp1	0	3.53404	0.659	0.04	0	Neu1	Usp1
Ube2s	0	2.92745	0.986	0.369	0	Neu1	Ube2s
Vdac3	0	2.23068	0.736	0.119	0	Neu1	Vdac3
Aurka	0	2.94976	0.66	0.045	0	Neu1	Aurka
Eif1ax	0	2.35819	0.727	0.112	0	Neu1	Eif1ax
Npm1	0	2.20599	0.736	0.122	0	Neu1	Npm1
Srsf3	0	2.06372	0.978	0.364	0	Neu1	Srsf3
Psmd14	0	1.66157	0.819	0.206	0	Neu1	Psmd14
mt-Nd1	0	2.16421	0.917	0.306	0	Neu1	mt-Nd1
Tbca	0	1.63931	0.805	0.195	0	Neu1	Tbca
Chil3	0	3.2951	1	0.39	0	Neu1	Chil3
Nsmce1	0	2.02662	0.735	0.125	0	Neu1	Nsmce1
Ndufa5	0	3.19969	0.668	0.06	0	Neu1	Ndufa5
Rnf7	0	1.84644	0.741	0.133	0	Neu1	Rnf7
Srsf9	0	1.79373	0.773	0.166	0	Neu1	Srsf9
Cenpw	0	4.57929	0.624	0.017	0	Neu1	Cenpw
Tuba4a	0	2.45054	0.988	0.383	0	Neu1	Tuba4a
Ckap2l	0	2.8224	0.649	0.044	0	Neu1	Ckap2l
Faf1	0	1.5964	0.762	0.157	0	Neu1	Faf1
Stil	0	5.60495	0.619	0.014	0	Neu1	Stil
Thoc7	0	2.11888	0.721	0.117	0	Neu1	Thoc7
Hmgb3	0	5.47961	0.615	0.011	0	Neu1	Hmgb3
Ncapd3	0	4.41259	0.624	0.021	0	Neu1	Ncapd3
Sgo1	0	6.48439	0.606	0.004	0	Neu1	Sgo1
Manf	0	2.73962	0.686	0.085	0	Neu1	Manf
Dnajc9	0	4.41617	0.622	0.021	0	Neu1	Dnajc9
Ska1	0	6.97397	0.605	0.004	0	Neu1	Ska1
E2f8	0	4.44308	0.622	0.022	0	Neu1	E2f8
Ssna1	0	1.79143	0.758	0.159	0	Neu1	Ssna1
Cyc1	0	2.36272	0.694	0.095	0	Neu1	Cyc1
Larp1b	0	1.72484	0.71	0.112	0	Neu1	Larp1b
Ect2	0	4.32382	0.615	0.018	0	Neu1	Ect2
Lsm3	0	1.80427	0.715	0.119	0	Neu1	Lsm3
Tiam1	0	2.0825	0.723	0.127	0	Neu1	Tiam1
Ndufab1	0	2.50672	0.674	0.079	0	Neu1	Ndufab1
Metap2	0	2.24651	0.701	0.106	0	Neu1	Metap2
Ddx39	0	2.05608	0.695	0.101	0	Neu1	Ddx39
Cip2a	0	4.52741	0.615	0.021	0	Neu1	Cip2a
Cpa6	0	1.99151	0.747	0.154	0	Neu1	Cpa6
Ilf2	0	3.01118	0.641	0.048	0	Neu1	Ilf2
Hprt	0	2.17406	0.699	0.106	0	Neu1	Hprt
Kif22	0	6.24539	0.596	0.005	0	Neu1	Kif22
Sgo2a	0	6.88384	0.594	0.004	0	Neu1	Sgo2a
Tubb4b	0	2.43777	0.955	0.366	0	Neu1	Tubb4b
Lsm2	0	3.08579	0.633	0.044	0	Neu1	Lsm2
Cybb	0	1.69188	1	0.411	0	Neu1	Cybb
Pih1d1	0	2.2661	0.681	0.094	0	Neu1	Pih1d1
Ptpn7	0	2.78027	0.649	0.062	0	Neu1	Ptpn7
Cct7	0	1.73547	0.726	0.14	0	Neu1	Cct7
Anln	0	4.77515	0.6	0.015	0	Neu1	Anln
Ltf	0	1.82522	1	0.415	0	Neu1	Ltf
Gmnn	0	4.48158	0.608	0.023	0	Neu1	Gmnn
Ezh2	0	4.51346	0.606	0.022	0	Neu1	Ezh2
Zmpste24	0	1.92683	0.712	0.129	0	Neu1	Zmpste24
Trak2	0	1.76419	0.747	0.165	0	Neu1	Trak2
Utp3	0	1.9038	0.704	0.122	0	Neu1	Utp3
Hnrnpa1	0	1.98496	0.7	0.118	0	Neu1	Hnrnpa1
Rpa3	0	3.95152	0.608	0.028	0	Neu1	Rpa3
Mrps16	0	1.6371	0.731	0.151	0	Neu1	Mrps16
Prom1	0	2.54876	0.658	0.08	0	Neu1	Prom1
Rps20	0	2.35373	0.981	0.403	0	Neu1	Rps20
Cdv3	0	1.55193	0.736	0.159	0	Neu1	Cdv3
Cox20	0	1.84303	0.713	0.137	0	Neu1	Cox20
Kif18a	0	3.69667	0.6	0.025	0	Neu1	Kif18a
Rdx	0	1.70305	0.746	0.171	0	Neu1	Rdx
Rpl36a	0	1.5413	0.74	0.165	0	Neu1	Rpl36a
Agtrap	0	1.81999	0.699	0.126	0	Neu1	Agtrap
Cdc25a	0	4.42981	0.599	0.026	0	Neu1	Cdc25a
Ssbp1	0	2.0562	0.667	0.095	0	Neu1	Ssbp1
Gas7	0	1.73515	0.738	0.166	0	Neu1	Gas7
Dars	0	1.86486	0.712	0.141	0	Neu1	Dars
Cops6	0	2.2666	0.654	0.085	0	Neu1	Cops6
Smc3	0	2.01896	0.676	0.108	0	Neu1	Smc3
Uchl5	0	1.6398	0.694	0.127	0	Neu1	Uchl5
Rpsa	0	2.80539	0.996	0.429	0	Neu1	Rpsa
Syngr2	0	1.64423	0.714	0.147	0	Neu1	Syngr2
Tex14	0	2.36347	0.679	0.113	0	Neu1	Tex14
Aurkb	0	6.24874	0.571	0.005	0	Neu1	Aurkb
Diaph3	0	5.98801	0.572	0.007	0	Neu1	Diaph3
Rbm3	0	2.15009	0.994	0.429	0	Neu1	Rbm3
Acadl	0	1.63323	0.715	0.151	0	Neu1	Acadl
Med21	0	1.67613	0.69	0.129	0	Neu1	Med21
Nudt21	0	3.13741	0.604	0.043	0	Neu1	Nudt21
Efcab11	0	5.56783	0.568	0.007	0	Neu1	Efcab11
Rnaseh2b	0	5.59605	0.569	0.009	0	Neu1	Rnaseh2b
Elof1	0	1.9559	0.663	0.104	0	Neu1	Elof1
Ndufs8	0	1.94916	0.667	0.108	0	Neu1	Ndufs8
Ppia	0	3.5739	1	0.442	0	Neu1	Ppia
Chchd1	0	2.47494	0.631	0.073	0	Neu1	Chchd1
Cbx1	0	2.04039	0.647	0.09	0	Neu1	Cbx1
0610010K14Rik	0	2.63932	0.612	0.055	0	Neu1	0610010K14Rik
Mlec	0	1.82854	0.685	0.129	0	Neu1	Mlec
Ncapd2	0	5.69887	0.562	0.007	0	Neu1	Ncapd2
Nfyb	0	1.8952	0.672	0.117	0	Neu1	Nfyb
Tbrg1	0	1.92911	0.678	0.124	0	Neu1	Tbrg1
Gm15886	0	2.09666	0.677	0.124	0	Neu1	Gm15886
Rps19	0	2.27137	0.996	0.443	0	Neu1	Rps19
Ncapg2	0	2.92245	0.606	0.055	0	Neu1	Ncapg2
Hist1h2ae	0	6.04131	0.567	0.016	0	Neu1	Hist1h2ae
Shcbp1	0	6.27377	0.555	0.005	0	Neu1	Shcbp1
Cct2	0	1.99139	0.654	0.104	0	Neu1	Cct2
Vdac1	0	1.70043	0.69	0.14	0	Neu1	Vdac1
4930438A08Rik	0	1.70683	0.687	0.139	0	Neu1	4930438A08Rik
Cenpc1	0	3.8382	0.572	0.024	0	Neu1	Cenpc1
Dnmt1	0	4.10361	0.578	0.03	0	Neu1	Dnmt1
Pbk	0	7.30336	0.55	0.003	0	Neu1	Pbk
Sptbn1	0	2.06081	0.665	0.119	0	Neu1	Sptbn1
Luc7l3	0	1.75791	0.672	0.126	0	Neu1	Luc7l3
Hvcn1	0	2.53031	0.618	0.074	0	Neu1	Hvcn1
Rpl32	0	2.33852	0.997	0.453	0	Neu1	Rpl32
Syncrip	0	1.81419	0.664	0.121	0	Neu1	Syncrip
Eef1d	0	1.69474	0.658	0.115	0	Neu1	Eef1d
Olfml2b	0	2.04332	0.663	0.121	0	Neu1	Olfml2b
Hsd17b10	0	1.81624	0.673	0.131	0	Neu1	Hsd17b10
Ubl4a	0	2.68665	0.605	0.064	0	Neu1	Ubl4a
Exosc8	0	4.66043	0.551	0.014	0	Neu1	Exosc8
Cep55	0	6.75645	0.54	0.003	0	Neu1	Cep55
Cox5a	0	1.68324	0.978	0.441	0	Neu1	Cox5a
Rangap1	0	4.84365	0.547	0.012	0	Neu1	Rangap1
G3bp1	0	2.18401	0.596	0.061	0	Neu1	G3bp1
Depdc1b	0	2.97943	0.59	0.055	0	Neu1	Depdc1b
Anapc11	0	1.80281	0.64	0.106	0	Neu1	Anapc11
Mis18bp1	0	5.9259	0.538	0.005	0	Neu1	Mis18bp1
Gt(ROSA)26Sor	0	2.61475	0.603	0.07	0	Neu1	Gt(ROSA)26Sor
Hist1h1d	0	5.83657	0.544	0.012	0	Neu1	Hist1h1d
Hist1h3e	0	6.57174	0.537	0.006	0	Neu1	Hist1h3e
Dnah8	0	4.43923	0.56	0.029	0	Neu1	Dnah8
Mrps17	0	2.67113	0.585	0.054	0	Neu1	Mrps17
Rpn2	0	2.58167	0.595	0.065	0	Neu1	Rpn2
Ckap2	0	5.56912	0.536	0.007	0	Neu1	Ckap2
Rpl15	0	1.7377	0.992	0.463	0	Neu1	Rpl15
Aspm	0	6.77062	0.532	0.004	0	Neu1	Aspm
Bub1	0	6.50763	0.532	0.004	0	Neu1	Bub1
Ncapg	0	6.65165	0.531	0.004	0	Neu1	Ncapg
Rps5	0	1.69728	0.985	0.458	0	Neu1	Rps5
Aimp1	0	1.72909	0.635	0.111	0	Neu1	Aimp1
Dhx9	0	2.13213	0.612	0.089	0	Neu1	Dhx9
Dhx15	0	1.57688	0.653	0.13	0	Neu1	Dhx15
Psmc4	0	1.75868	0.629	0.106	0	Neu1	Psmc4
Dazap1	0	1.77831	0.629	0.106	0	Neu1	Dazap1
Anapc15	0	2.61506	0.573	0.051	0	Neu1	Anapc15
AI662270	0	2.06677	0.637	0.116	0	Neu1	AI662270
Fam173a	0	1.75912	0.635	0.114	0	Neu1	Fam173a
Nsd2	0	2.91892	0.569	0.05	0	Neu1	Nsd2
Bcas2	0	1.6326	0.626	0.108	0	Neu1	Bcas2
G2e3	0	3.12548	0.559	0.041	0	Neu1	G2e3
Timm23	0	1.74165	0.626	0.108	0	Neu1	Timm23
mt-Nd3	0	1.83579	0.646	0.128	0	Neu1	mt-Nd3
Eif3m	0	1.73452	0.627	0.11	0	Neu1	Eif3m
Fbxo5	0	6.8853	0.521	0.004	0	Neu1	Fbxo5
Tomm5	0	1.78559	0.623	0.108	0	Neu1	Tomm5
Ebna1bp2	0	2.06538	0.6	0.085	0	Neu1	Ebna1bp2
Rex1bd	0	2.24894	0.595	0.08	0	Neu1	Rex1bd
Esco2	0	7.61789	0.518	0.003	0	Neu1	Esco2
Cdca2	0	6.95899	0.517	0.002	0	Neu1	Cdca2
Ctdspl	0	3.34392	0.55	0.037	0	Neu1	Ctdspl
Cct8	0	1.65306	0.638	0.125	0	Neu1	Cct8
Ada	0	2.95666	0.572	0.059	0	Neu1	Ada
Cldn15	0	1.79316	0.629	0.117	0	Neu1	Cldn15
Cct5	0	1.83171	0.617	0.105	0	Neu1	Cct5
Ncaph2	0	2.81067	0.56	0.049	0	Neu1	Ncaph2
Kif20a	0	6.35509	0.515	0.004	0	Neu1	Kif20a
Cops5	0	1.82442	0.606	0.096	0	Neu1	Cops5
Ptbp1	0	2.69015	0.56	0.052	0	Neu1	Ptbp1
Ssrp1	0	4.32434	0.527	0.021	0	Neu1	Ssrp1
Plk4	0	4.08439	0.524	0.018	0	Neu1	Plk4
Uqcrc1	0	1.61013	0.623	0.117	0	Neu1	Uqcrc1
Sumo3	0	2.51818	0.568	0.062	0	Neu1	Sumo3
Prtn3	0	2.28863	0.628	0.122	0	Neu1	Prtn3
Me2	0	1.7826	0.618	0.112	0	Neu1	Me2
Galns	0	1.90072	0.609	0.104	0	Neu1	Galns
Psmc1	0	1.59883	0.622	0.118	0	Neu1	Psmc1
Mrpl58	0	3.26834	0.542	0.039	0	Neu1	Mrpl58
Camp	0	2.64	1	0.498	0	Neu1	Camp
Mcm7	0	4.53926	0.519	0.018	0	Neu1	Mcm7
Rbbp7	0	2.7503	0.546	0.045	0	Neu1	Rbbp7
mt-Nd4l	0	2.1263	0.606	0.105	0	Neu1	mt-Nd4l
Maz	0	2.04365	0.572	0.072	0	Neu1	Maz
Fkbp3	0	3.67117	0.524	0.025	0	Neu1	Fkbp3
Ncaph	0	6.80915	0.501	0.003	0	Neu1	Ncaph
Tyms	0	5.94706	0.505	0.007	0	Neu1	Tyms
Siva1	0	2.3153	0.587	0.089	0	Neu1	Siva1
Mat2a	0	1.92293	0.577	0.081	0	Neu1	Mat2a
Srsf1	0	1.78012	0.587	0.092	0	Neu1	Srsf1
Hist1h2ab	0	8.17015	0.496	0.002	0	Neu1	Hist1h2ab
Hist2h2ac	0	6.52822	0.501	0.008	0	Neu1	Hist2h2ac
Tipin	0	5.19538	0.504	0.011	0	Neu1	Tipin
Acbd6	0	1.93378	0.592	0.103	0	Neu1	Acbd6
Cdkn2c	0	4.69625	0.5	0.011	0	Neu1	Cdkn2c
Mad2l1	0	4.12428	0.503	0.015	0	Neu1	Mad2l1
Cacybp	0	1.86652	0.573	0.085	0	Neu1	Cacybp
Eif5a	0	1.68851	0.992	0.505	0	Neu1	Eif5a
Ddost	0	2.56109	0.551	0.065	0	Neu1	Ddost
Mdh1	0	2.4537	0.555	0.069	0	Neu1	Mdh1
Tcp1	0	2.98807	0.524	0.039	0	Neu1	Tcp1
Kifc1	0	5.42402	0.491	0.006	0	Neu1	Kifc1
Atad2	0	3.05396	0.526	0.042	0	Neu1	Atad2
Zfp367	0	5.26946	0.494	0.01	0	Neu1	Zfp367
Rdm1	0	3.59309	0.51	0.028	0	Neu1	Rdm1
Hist1h2af	0	9.00271	0.482	0.001	0	Neu1	Hist1h2af
Trim59	0	3.94244	0.497	0.017	0	Neu1	Trim59
Cntln	0	4.87774	0.492	0.012	0	Neu1	Cntln
Cenpp	0	4.2196	0.495	0.015	0	Neu1	Cenpp
Kdelr2	0	2.04473	0.554	0.075	0	Neu1	Kdelr2
Srrt	0	2.29847	0.553	0.075	0	Neu1	Srrt
Emg1	0	2.10587	0.547	0.069	0	Neu1	Emg1
Eif3e	0	2.02517	0.555	0.077	0	Neu1	Eif3e
Msantd3	0	3.04249	0.513	0.036	0	Neu1	Msantd3
Eif2s1	0	2.70366	0.523	0.047	0	Neu1	Eif2s1
Emp3	0	1.76661	0.995	0.519	0	Neu1	Emp3
Nudt3	0	2.43022	0.531	0.056	0	Neu1	Nudt3
Nsmce4a	0	1.57937	0.569	0.094	0	Neu1	Nsmce4a
Ppwd1	0	1.76968	0.564	0.089	0	Neu1	Ppwd1
Commd3	0	2.02644	0.553	0.079	0	Neu1	Commd3
Upf3b	0	2.39629	0.529	0.055	0	Neu1	Upf3b
Ndufa12	0	1.64483	0.571	0.097	0	Neu1	Ndufa12
Mrpl42	0	3.60476	0.499	0.025	0	Neu1	Mrpl42
Ube2e3	0	1.4995	0.567	0.094	0	Neu1	Ube2e3
Cenpl	0	1.82924	0.547	0.075	0	Neu1	Cenpl
Fmc1	0	1.97985	0.549	0.079	0	Neu1	Fmc1
Prr11	0	6.52274	0.473	0.003	0	Neu1	Prr11
Larp7	0	1.98139	0.54	0.071	0	Neu1	Larp7
Zcchc17	0	1.94556	0.541	0.072	0	Neu1	Zcchc17
Cbx5	0	4.89344	0.479	0.01	0	Neu1	Cbx5
Ppp3cb	0	2.13463	0.541	0.073	0	Neu1	Ppp3cb
Tsn	0	1.60611	0.567	0.099	0	Neu1	Tsn
Selenoh	0	4.16763	0.487	0.02	0	Neu1	Selenoh
Psmc5	0	1.72812	0.559	0.094	0	Neu1	Psmc5
Reep4	0	4.05987	0.481	0.016	0	Neu1	Reep4
Eny2	0	3.28672	0.495	0.03	0	Neu1	Eny2
Odf2	0	1.58622	0.55	0.086	0	Neu1	Odf2
Eif4e	0	1.79767	0.536	0.072	0	Neu1	Eif4e
Cenph	0	6.14461	0.468	0.004	0	Neu1	Cenph
Hist1h4h	0	4.44777	0.481	0.018	0	Neu1	Hist1h4h
Hmgb1	0	2.35544	0.996	0.535	0	Neu1	Hmgb1
Kif14	0	6.68763	0.459	0.003	0	Neu1	Kif14
Ica1	0	2.38757	0.524	0.068	0	Neu1	Ica1
Bcl7c	0	2.24088	0.519	0.063	0	Neu1	Bcl7c
Ska2	0	6.02163	0.46	0.004	0	Neu1	Ska2
Pfdn1	0	2.05202	0.531	0.075	0	Neu1	Pfdn1
Tnnt1	0	2.08496	0.547	0.092	0	Neu1	Tnnt1
Lig1	0	5.02469	0.469	0.014	0	Neu1	Lig1
Bola2	0	2.01972	0.527	0.073	0	Neu1	Bola2
Kif2c	0	6.73913	0.454	0.002	0	Neu1	Kif2c
Supt3	0	1.82297	0.522	0.072	0	Neu1	Supt3
Hnrnpa2b1	0	1.81024	0.996	0.546	0	Neu1	Hnrnpa2b1
Pds5b	0	2.81604	0.485	0.036	0	Neu1	Pds5b
Orc6	0	3.7329	0.473	0.025	0	Neu1	Orc6
Nedd4	0	1.95881	0.535	0.088	0	Neu1	Nedd4
Mthfd2	0	2.55653	0.495	0.048	0	Neu1	Mthfd2
Tfrc	0	2.53421	0.494	0.047	0	Neu1	Tfrc
Dnajc19	0	1.6786	0.535	0.09	0	Neu1	Dnajc19
Csrp1	0	3.64705	0.468	0.023	0	Neu1	Csrp1
Mrpl13	0	3.54705	0.469	0.024	0	Neu1	Mrpl13
Selenos	0	1.85493	0.54	0.096	0	Neu1	Selenos
Ffar2	0	2.28129	0.512	0.069	0	Neu1	Ffar2
Kpna2	0	4.44789	0.455	0.012	0	Neu1	Kpna2
Pnn	0	2.06688	0.518	0.075	0	Neu1	Pnn
Fcgr2b	0	1.70161	0.531	0.09	0	Neu1	Fcgr2b
Hnrnpr	0	2.36392	0.492	0.051	0	Neu1	Hnrnpr
Cdk5rap2	0	3.67465	0.458	0.018	0	Neu1	Cdk5rap2
Ola1	0	2.61173	0.486	0.048	0	Neu1	Ola1
Snrpa1	0	3.89897	0.458	0.02	0	Neu1	Snrpa1
Ulbp1	0	6.17148	0.441	0.004	0	Neu1	Ulbp1
Uchl3	0	2.6741	0.474	0.037	0	Neu1	Uchl3
Terf1	0	2.43056	0.488	0.052	0	Neu1	Terf1
Mrps12	0	1.92696	0.503	0.069	0	Neu1	Mrps12
Lmo1	0	2.13875	0.519	0.085	0	Neu1	Lmo1
Spag5	0	5.8435	0.438	0.005	0	Neu1	Spag5
Gstcd	0	3.34954	0.459	0.027	0	Neu1	Gstcd
Mrpl15	0	2.32472	0.481	0.051	0	Neu1	Mrpl15
Samm50	0	2.29702	0.482	0.052	0	Neu1	Samm50
Rnps1	0	1.70966	0.506	0.077	0	Neu1	Rnps1
Brip1	0	6.07423	0.431	0.004	0	Neu1	Brip1
Hist1h2bn	0	7.03452	0.429	0.002	0	Neu1	Hist1h2bn
Eif3d	0	1.8408	0.505	0.078	0	Neu1	Eif3d
Cep57	0	2.21334	0.479	0.053	0	Neu1	Cep57
Ndufaf3	0	1.79143	0.499	0.074	0	Neu1	Ndufaf3
Lage3	0	3.43546	0.451	0.027	0	Neu1	Lage3
Ccnf	0	2.11606	0.45	0.027	0	Neu1	Ccnf
Mbnl3	0	2.5003	0.478	0.056	0	Neu1	Mbnl3
Spn	0	2.22969	0.483	0.062	0	Neu1	Spn
Fzr1	0	2.01709	0.479	0.058	0	Neu1	Fzr1
Kpnb1	0	1.87093	0.491	0.07	0	Neu1	Kpnb1
Eri1	0	2.69006	0.458	0.039	0	Neu1	Eri1
Pmf1	0	2.39027	0.458	0.04	0	Neu1	Pmf1
Cenpk	0	5.73629	0.423	0.005	0	Neu1	Cenpk
Dennd1a	0	1.59549	0.495	0.078	0	Neu1	Dennd1a
Dnajc2	0	2.03496	0.474	0.058	0	Neu1	Dnajc2
Sae1	0	1.98652	0.472	0.056	0	Neu1	Sae1
Babam1	0	2.22222	0.469	0.053	0	Neu1	Babam1
Hmgn5	0	3.01532	0.442	0.028	0	Neu1	Hmgn5
Polr2m	0	3.05499	0.441	0.03	0	Neu1	Polr2m
Naa38	0	2.17806	0.465	0.055	0	Neu1	Naa38
Immt	0	2.72034	0.446	0.037	0	Neu1	Immt
Ssr2	0	1.76181	0.487	0.078	0	Neu1	Ssr2
Gspt1	0	2.00959	0.462	0.054	0	Neu1	Gspt1
Naa15	0	1.54893	0.481	0.073	0	Neu1	Naa15
Etfa	0	2.08574	0.469	0.061	0	Neu1	Etfa
Ngp	0	2.24921	1	0.593	0	Neu1	Ngp
Snrnp40	0	2.28068	0.451	0.045	0	Neu1	Snrnp40
Aarsd1	0	4.47446	0.417	0.011	0	Neu1	Aarsd1
Arsb	0	1.81233	0.468	0.063	0	Neu1	Arsb
Mrpl28	0	2.83009	0.44	0.035	0	Neu1	Mrpl28
Hcfc1	0	2.60251	0.446	0.042	0	Neu1	Hcfc1
Gatm	0	4.05008	0.422	0.018	0	Neu1	Gatm
Nqo2	0	1.91077	0.476	0.072	0	Neu1	Nqo2
Foxm1	0	6.006	0.406	0.003	0	Neu1	Foxm1
Magohb	0	3.4275	0.426	0.023	0	Neu1	Magohb
Ppil1	0	3.89666	0.422	0.019	0	Neu1	Ppil1
Gm10282	0	2.97994	0.432	0.03	0	Neu1	Gm10282
Eif1ad	0	2.33365	0.444	0.042	0	Neu1	Eif1ad
Ssbp4	0	1.62293	0.476	0.074	0	Neu1	Ssbp4
Cct6a	0	2.00398	0.462	0.062	0	Neu1	Cct6a
Ak6	0	2.87971	0.432	0.032	0	Neu1	Ak6
Gm26917	0	2.27176	0.46	0.06	0	Neu1	Gm26917
Ptpa	0	1.94084	0.463	0.064	0	Neu1	Ptpa
Eif3i	0	2.09527	0.455	0.056	0	Neu1	Eif3i
Mad1l1	0	2.31895	0.442	0.043	0	Neu1	Mad1l1
Mbd3	0	2.85751	0.432	0.033	0	Neu1	Mbd3
Mpp6	0	1.88286	0.453	0.056	0	Neu1	Mpp6
Pcnt	0	1.76608	0.459	0.063	0	Neu1	Pcnt
Prmt1	0	3.11218	0.422	0.026	0	Neu1	Prmt1
Sass6	0	1.64368	0.463	0.068	0	Neu1	Sass6
Pxylp1	0	2.96452	0.432	0.037	0	Neu1	Pxylp1
Lin9	0	4.45605	0.403	0.009	0	Neu1	Lin9
Hist1h3i	0	7.7471	0.395	0.002	0	Neu1	Hist1h3i
Mcm5	0	4.53605	0.405	0.013	0	Neu1	Mcm5
Hist2h2bb	0	6.36664	0.394	0.003	0	Neu1	Hist2h2bb
Cep295	0	3.54467	0.409	0.018	0	Neu1	Cep295
Myb	0	2.03001	0.454	0.064	0	Neu1	Myb
Nt5c	0	2.75797	0.428	0.039	0	Neu1	Nt5c
Rfwd3	0	2.50055	0.429	0.041	0	Neu1	Rfwd3
Adh5	0	1.92963	0.446	0.059	0	Neu1	Adh5
Hist1h2bj	0	6.10772	0.391	0.004	0	Neu1	Hist1h2bj
Cdc45	0	3.52031	0.406	0.019	0	Neu1	Cdc45
Lyl1	0	2.04865	0.441	0.055	0	Neu1	Lyl1
Cnih1	0	3.67594	0.403	0.017	0	Neu1	Cnih1
Dut	0	4.00421	0.409	0.023	0	Neu1	Dut
Erh	0	2.88273	0.413	0.027	0	Neu1	Erh
Ap1s1	0	2.01961	0.441	0.056	0	Neu1	Ap1s1
Ptgs1	0	2.01499	0.449	0.065	0	Neu1	Ptgs1
Kcnab2	0	2.35532	0.438	0.054	0	Neu1	Kcnab2
Hikeshi	0	1.82557	0.444	0.06	0	Neu1	Hikeshi
Magt1	0	1.81189	0.449	0.067	0	Neu1	Magt1
Cenpu	0	3.43546	0.399	0.018	0	Neu1	Cenpu
Sf3a3	0	2.67951	0.413	0.033	0	Neu1	Sf3a3
Ctdspl2	0	2.14078	0.426	0.047	0	Neu1	Ctdspl2
Mrpl45	0	2.6852	0.423	0.044	0	Neu1	Mrpl45
Pole4	0	3.35426	0.405	0.027	0	Neu1	Pole4
Rsl24d1	0	1.95855	0.436	0.058	0	Neu1	Rsl24d1
Fundc2	0	2.84446	0.408	0.03	0	Neu1	Fundc2
Slirp	0	1.84753	0.435	0.059	0	Neu1	Slirp
Brcc3	0	2.6936	0.41	0.034	0	Neu1	Brcc3
Ndufa9	0	2.15295	0.423	0.05	0	Neu1	Ndufa9
Larp1	0	2.32578	0.417	0.044	0	Neu1	Larp1
Mgat2	0	2.09705	0.424	0.051	0	Neu1	Mgat2
Rfc4	0	4.15271	0.386	0.013	0	Neu1	Rfc4
Hist1h4c	0	4.46282	0.383	0.012	0	Neu1	Hist1h4c
Msl3	0	1.95594	0.426	0.056	0	Neu1	Msl3
Dnm1l	0	2.08556	0.421	0.055	0	Neu1	Dnm1l
Hmgn2	0	2.73828	1	0.637	0	Neu1	Hmgn2
Pfdn4	0	2.46717	0.401	0.039	0	Neu1	Pfdn4
Rad51ap1	0	6.24199	0.364	0.002	0	Neu1	Rad51ap1
Hist1h2ak	0	7.28138	0.363	0.001	0	Neu1	Hist1h2ak
Ndufv1	0	1.90395	0.419	0.057	0	Neu1	Ndufv1
Dock1	0	4.68991	0.371	0.01	0	Neu1	Dock1
Chchd3	0	2.03853	0.41	0.05	0	Neu1	Chchd3
Ppid	0	1.82855	0.413	0.055	0	Neu1	Ppid
Pimreg	0	7.34841	0.359	0.001	0	Neu1	Pimreg
Sept5	0	2.25528	0.41	0.052	0	Neu1	Sept5
Melk	0	6.45241	0.359	0.002	0	Neu1	Melk
Rnf26	0	5.40221	0.362	0.005	0	Neu1	Rnf26
Pdss2	0	2.6192	0.399	0.043	0	Neu1	Pdss2
Rfc5	0	3.77796	0.368	0.013	0	Neu1	Rfc5
Mrpl21	0	2.63206	0.39	0.035	0	Neu1	Mrpl21
Asf1a	0	2.89293	0.379	0.025	0	Neu1	Asf1a
Uhrf1	0	5.30554	0.36	0.006	0	Neu1	Uhrf1
Memo1	0	1.7404	0.406	0.054	0	Neu1	Memo1
Vma21	0	2.54446	0.391	0.039	0	Neu1	Vma21
Srbd1	0	2.39524	0.385	0.033	0	Neu1	Srbd1
Cdk2	0	2.15657	0.404	0.054	0	Neu1	Cdk2
Cenpj	0	2.58327	0.388	0.038	0	Neu1	Cenpj
Desi1	0	1.92135	0.405	0.055	0	Neu1	Desi1
Tcf12	0	3.35044	0.371	0.022	0	Neu1	Tcf12
Tcerg1	0	3.09192	0.371	0.022	0	Neu1	Tcerg1
Rpia	0	2.00485	0.394	0.046	0	Neu1	Rpia
Smc5	0	3.04192	0.372	0.024	0	Neu1	Smc5
Rbl1	0	2.45267	0.378	0.031	0	Neu1	Rbl1
Ttk	0	6.68155	0.349	0.002	0	Neu1	Ttk
Rad51b	0	3.04338	0.374	0.027	0	Neu1	Rad51b
Gas2l3	0	4.02511	0.355	0.009	0	Neu1	Gas2l3
Trip13	0	5.38975	0.349	0.004	0	Neu1	Trip13
Mrpl40	0	2.30047	0.381	0.037	0	Neu1	Mrpl40
Parpbp	0	6.93488	0.345	0.001	0	Neu1	Parpbp
Ccdc88a	0	3.10844	0.368	0.024	0	Neu1	Ccdc88a
Prss57	0	2.52139	0.374	0.031	0	Neu1	Prss57
Cdca4	0	3.02933	0.363	0.02	0	Neu1	Cdca4
Rpp30	0	3.89119	0.356	0.013	0	Neu1	Rpp30
Ndufs3	0	1.94569	0.391	0.049	0	Neu1	Ndufs3
Rad23a	0	2.23123	0.382	0.042	0	Neu1	Rad23a
Troap	0	7.17708	0.341	0.001	0	Neu1	Troap
Mrps26	0	2.79619	0.365	0.025	0	Neu1	Mrps26
Galnt2	0	2.57534	0.373	0.033	0	Neu1	Galnt2
Usp14	0	2.5664	0.371	0.031	0	Neu1	Usp14
Nubp1	0	4.08874	0.351	0.012	0	Neu1	Nubp1
Kntc1	0	2.94356	0.353	0.016	0	Neu1	Kntc1
Smarcc1	0	3.26679	0.353	0.016	0	Neu1	Smarcc1
Mis18a	0	2.46399	0.367	0.03	0	Neu1	Mis18a
Ggta1	0	1.97084	0.379	0.043	0	Neu1	Ggta1
Mcm3	0	4.37568	0.346	0.01	0	Neu1	Mcm3
Ybx3	0	2.75188	0.367	0.031	0	Neu1	Ybx3
Mrpl35	0	3.81583	0.349	0.014	0	Neu1	Mrpl35
Gm11998	0	2.52386	0.372	0.038	0	Neu1	Gm11998
Nde1	0	2.81791	0.358	0.025	0	Neu1	Nde1
Mis12	0	2.99306	0.355	0.023	0	Neu1	Mis12
Thoc6	0	3.22835	0.354	0.022	0	Neu1	Thoc6
Gpc1	0	2.21491	0.379	0.048	0	Neu1	Gpc1
Kif18b	0	7.39916	0.332	0.001	0	Neu1	Kif18b
Ptgr1	0	3.62259	0.35	0.02	0	Neu1	Ptgr1
Clspn	0	4.53464	0.338	0.009	0	Neu1	Clspn
Dera	0	2.28216	0.373	0.044	0	Neu1	Dera
Spdl1	0	5.39723	0.332	0.003	0	Neu1	Spdl1
Glrx5	0	2.02871	0.367	0.038	0	Neu1	Glrx5
Nop58	0	2.21043	0.363	0.037	0	Neu1	Nop58
Stom	0	2.37456	0.358	0.033	0	Neu1	Stom
Nudcd2	0	3.63654	0.336	0.012	0	Neu1	Nudcd2
Mcph1	0	2.72459	0.346	0.022	0	Neu1	Mcph1
Zwilch	0	5.01787	0.327	0.005	0	Neu1	Zwilch
Tk1	0	5.1566	0.328	0.006	0	Neu1	Tk1
Smarcb1	0	2.57651	0.358	0.037	0	Neu1	Smarcb1
Nup160	0	2.70773	0.344	0.023	0	Neu1	Nup160
Bard1	0	4.67443	0.326	0.006	0	Neu1	Bard1
Mast2	0	3.67976	0.333	0.013	0	Neu1	Mast2
Fam3c	0	3.03286	0.341	0.021	0	Neu1	Fam3c
Suv39h1	0	4.14191	0.329	0.009	0	Neu1	Suv39h1
Trim27	0	2.12341	0.363	0.045	0	Neu1	Trim27
Gipc1	0	2.30158	0.353	0.035	0	Neu1	Gipc1
Hist1h2bb	0	5.3576	0.321	0.004	0	Neu1	Hist1h2bb
Oxct1	0	1.71031	0.36	0.043	0	Neu1	Oxct1
Mxd3	0	6.41393	0.318	0.002	0	Neu1	Mxd3
Wdr76	0	4.84902	0.322	0.007	0	Neu1	Wdr76
Gpsm2	0	6.2578	0.317	0.002	0	Neu1	Gpsm2
Tm7sf3	0	2.62886	0.344	0.029	0	Neu1	Tm7sf3
Actl6a	0	3.21932	0.331	0.018	0	Neu1	Actl6a
Rcc2	0	2.69247	0.333	0.02	0	Neu1	Rcc2
Pole3	0	3.3335	0.328	0.016	0	Neu1	Pole3
Nme1	0	1.9861	0.356	0.044	0	Neu1	Nme1
Mrps36	0	2.86083	0.335	0.023	0	Neu1	Mrps36
Iqgap3	0	5.51891	0.315	0.004	0	Neu1	Iqgap3
Hmbs	0	3.04089	0.332	0.021	0	Neu1	Hmbs
Jade1	0	2.79933	0.332	0.022	0	Neu1	Jade1
Prkar2a	0	2.16238	0.349	0.039	0	Neu1	Prkar2a
Pcyox1	0	3.33901	0.327	0.018	0	Neu1	Pcyox1
Sfxn1	0	3.47284	0.327	0.018	0	Neu1	Sfxn1
Ppih	0	2.71963	0.331	0.025	0	Neu1	Ppih
Rhno1	0	2.7144	0.328	0.022	0	Neu1	Rhno1
Apip	0	1.94936	0.347	0.042	0	Neu1	Apip
Myg1	0	2.40166	0.333	0.028	0	Neu1	Myg1
Ccdc18	0	4.63731	0.308	0.006	0	Neu1	Ccdc18
Bora	0	4.95305	0.306	0.004	0	Neu1	Bora
Calu	0	2.32098	0.338	0.037	0	Neu1	Calu
Mcm4	0	2.23459	0.337	0.036	0	Neu1	Mcm4
Ticrr	0	5.95666	0.303	0.002	0	Neu1	Ticrr
Cdkal1	0	2.7017	0.328	0.027	0	Neu1	Cdkal1
Kcnn3	0	2.9392	0.323	0.023	0	Neu1	Kcnn3
Hist1h2an	0	7.20762	0.301	0.001	0	Neu1	Hist1h2an
Fen1	0	2.86485	0.322	0.022	0	Neu1	Fen1
Cgas	0	3.78713	0.308	0.009	0	Neu1	Cgas
Ruvbl2	0	1.90133	0.337	0.039	0	Neu1	Ruvbl2
Cdca5	0	6.02588	0.3	0.002	0	Neu1	Cdca5
Bcat2	0	2.94102	0.324	0.027	0	Neu1	Bcat2
Rps8	0	1.67868	0.999	0.703	0	Neu1	Rps8
Ccdc15	0	2.30937	0.326	0.03	0	Neu1	Ccdc15
Yif1b	0	2.84257	0.321	0.025	0	Neu1	Yif1b
Mrpl55	0	2.14228	0.331	0.036	0	Neu1	Mrpl55
Echs1	0	2.41729	0.324	0.029	0	Neu1	Echs1
2810408I11Rik	0	4.96297	0.3	0.006	0	Neu1	2810408I11Rik
Nudt5	0	3.69953	0.306	0.012	0	Neu1	Nudt5
Timm50	0	4.04033	0.305	0.011	0	Neu1	Timm50
Rbmx2	0	2.3408	0.319	0.025	0	Neu1	Rbmx2
Nans	0	2.4192	0.324	0.031	0	Neu1	Nans
Rif1	0	3.94968	0.303	0.01	0	Neu1	Rif1
Rad50	0	3.54677	0.306	0.014	0	Neu1	Rad50
Lpcat1	0	2.26902	0.329	0.038	0	Neu1	Lpcat1
Tlnrd1	0	2.9897	0.313	0.022	0	Neu1	Tlnrd1
Dnajc21	0	2.13586	0.326	0.036	0	Neu1	Dnajc21
Cdc7	0	6.31393	0.292	0.002	0	Neu1	Cdc7
Zgrf1	0	4.51524	0.295	0.007	0	Neu1	Zgrf1
Pa2g4	0	3.0852	0.306	0.018	0	Neu1	Pa2g4
Hist1h2bm	0	7.24186	0.287	0.001	0	Neu1	Hist1h2bm
Tssc4	0	2.43165	0.317	0.032	0	Neu1	Tssc4
Sf3b3	0	2.1033	0.317	0.033	0	Neu1	Sf3b3
Mcm6	0	3.95417	0.299	0.015	0	Neu1	Mcm6
Prim1	0	5.86099	0.287	0.003	0	Neu1	Prim1
Ube2t	0	5.6616	0.285	0.002	0	Neu1	Ube2t
Pdik1l	0	4.56716	0.29	0.007	0	Neu1	Pdik1l
H2afz	0	3.05338	1	0.718	0	Neu1	H2afz
Hist1h3f	0	6.53531	0.281	0.002	0	Neu1	Hist1h3f
Slc43a3	0	4.68409	0.285	0.006	0	Neu1	Slc43a3
Glrx3	0	2.38188	0.309	0.031	0	Neu1	Glrx3
Ska3	0	3.50541	0.283	0.007	0	Neu1	Ska3
Gm3448	0	2.38112	0.306	0.033	0	Neu1	Gm3448
BC052040	0	3.49019	0.282	0.01	0	Neu1	BC052040
Hmgxb4	0	2.48116	0.296	0.024	0	Neu1	Hmgxb4
Fkbp4	0	3.08499	0.286	0.016	0	Neu1	Fkbp4
Npm3	0	2.24868	0.299	0.029	0	Neu1	Npm3
Poc1a	0	3.90745	0.277	0.008	0	Neu1	Poc1a
Hist1h2bh	0	5.92107	0.271	0.003	0	Neu1	Hist1h2bh
Gabbr2	0	2.82642	0.288	0.02	0	Neu1	Gabbr2
Erg28	0	3.27095	0.282	0.015	0	Neu1	Erg28
Cdc25c	0	6.26183	0.267	0.001	0	Neu1	Cdc25c
Hirip3	0	3.35643	0.277	0.012	0	Neu1	Hirip3
D030056L22Rik	0	3.40142	0.276	0.011	0	Neu1	D030056L22Rik
Cdca7	0	2.48542	0.294	0.029	0	Neu1	Cdca7
Hist1h3b	0	7.7844	0.265	0.001	0	Neu1	Hist1h3b
Eif3b	0	2.53516	0.287	0.023	0	Neu1	Eif3b
Timm17a	0	2.41051	0.291	0.028	0	Neu1	Timm17a
Mphosph8	0	2.53717	0.283	0.02	0	Neu1	Mphosph8
Sephs1	0	3.72395	0.271	0.009	0	Neu1	Sephs1
Mcm10	0	3.84275	0.271	0.009	0	Neu1	Mcm10
Bckdk	0	3.15894	0.283	0.021	0	Neu1	Bckdk
Ift27	0	4.45041	0.268	0.007	0	Neu1	Ift27
Ilf3	0	2.1636	0.286	0.025	0	Neu1	Ilf3
Faap24	0	2.95279	0.276	0.016	0	Neu1	Faap24
Gtse1	0	6.59416	0.26	0.001	0	Neu1	Gtse1
A430005L14Rik	0	3.89601	0.267	0.009	0	Neu1	A430005L14Rik
Lman1	0	3.17998	0.278	0.02	0	Neu1	Lman1
Nek2	0	6.25056	0.258	0.001	0	Neu1	Nek2
Katnbl1	0	2.34727	0.283	0.026	0	Neu1	Katnbl1
E2f7	0	6.07282	0.258	0.002	0	Neu1	E2f7
Mphosph6	0	2.72693	0.276	0.023	0	Neu1	Mphosph6
Rfc3	0	4.63513	0.256	0.006	0	Neu1	Rfc3
Clns1a	0	2.60106	0.271	0.022	0	Neu1	Clns1a
Arhgef39	0	5.86062	0.251	0.002	0	Neu1	Arhgef39
Med9	0	4.17533	0.256	0.007	0	Neu1	Med9
Acat1	0	2.16174	0.272	0.024	0	Neu1	Acat1
Dsn1	0	3.3986	0.259	0.012	0	Neu1	Dsn1
Cenps	0	5.28911	0.25	0.003	0	Neu1	Cenps
Htatsf1	0	2.95605	0.264	0.017	0	Neu1	Htatsf1
Cep70	0	3.42881	0.256	0.01	0	Neu1	Cep70
Chaf1a	0	4.33418	0.253	0.007	0	Neu1	Chaf1a
Sdf2l1	0	3.10496	0.267	0.022	0	Neu1	Sdf2l1
Trmt10a	0	2.60586	0.267	0.024	0	Neu1	Trmt10a
Dynll2	0	2.41435	0.262	0.02	0	Neu1	Dynll2
Net1	0	5.17791	0.245	0.003	0	Neu1	Net1
Pola1	0	4.50198	0.25	0.008	0	Neu1	Pola1
Mrpl49	0	2.48191	0.263	0.022	0	Neu1	Mrpl49
Brca1	0	3.54349	0.25	0.009	0	Neu1	Brca1
Pkmyt1	0	5.41985	0.244	0.003	0	Neu1	Pkmyt1
Ccdc138	0	2.35648	0.258	0.02	0	Neu1	Ccdc138
Tmem138	0	2.37365	0.262	0.024	0	Neu1	Tmem138
Hist1h2ac	0	2.45765	0.26	0.023	0	Neu1	Hist1h2ac
Ndc1	0	2.49152	0.254	0.018	0	Neu1	Ndc1
Gm42047	0	3.04877	0.253	0.017	0	Neu1	Gm42047
Glo1	0	2.62694	0.258	0.023	0	Neu1	Glo1
Mms22l	0	4.49105	0.241	0.006	0	Neu1	Mms22l
Lmf2	0	3.14038	0.245	0.011	0	Neu1	Lmf2
Dot1l	0	2.42211	0.253	0.02	0	Neu1	Dot1l
Mrps34	0	2.41558	0.255	0.022	0	Neu1	Mrps34
Pop5	0	2.62271	0.254	0.023	0	Neu1	Pop5
Pif1	0	6.63394	0.231	0.001	0	Neu1	Pif1
Cenpn	0	5.15686	0.232	0.003	0	Neu1	Cenpn
Haus4	0	2.54287	0.245	0.016	0	Neu1	Haus4
Rad51	0	4.88226	0.232	0.004	0	Neu1	Rad51
Ftsj1	0	2.54807	0.245	0.017	0	Neu1	Ftsj1
Ppp5c	0	3.2516	0.24	0.014	0	Neu1	Ppp5c
Hdac2	0	2.45843	0.245	0.02	0	Neu1	Hdac2
Lmnb2	0	4.36442	0.231	0.006	0	Neu1	Lmnb2
Taf6	0	2.73846	0.241	0.017	0	Neu1	Taf6
Mrps11	0	2.59254	0.244	0.021	0	Neu1	Mrps11
Hist1h2bg	0	4.97499	0.227	0.005	0	Neu1	Hist1h2bg
Nup205	0	4.12648	0.227	0.006	0	Neu1	Nup205
Plcb1	0	2.90312	0.238	0.019	0	Neu1	Plcb1
Chek2	0	4.6515	0.223	0.004	0	Neu1	Chek2
Mns1	0	4.69637	0.222	0.004	0	Neu1	Mns1
Haus1	0	4.39157	0.224	0.006	0	Neu1	Haus1
Rnf168	0	2.77655	0.232	0.015	0	Neu1	Rnf168
Tubg1	0	4.25617	0.222	0.005	0	Neu1	Tubg1
Thoc3	0	2.36281	0.236	0.019	0	Neu1	Thoc3
Cenpt	0	3.93769	0.224	0.008	0	Neu1	Cenpt
Smtn	0	4.37552	0.221	0.005	0	Neu1	Smtn
Haspin	0	3.58455	0.224	0.008	0	Neu1	Haspin
Atad5	0	3.32022	0.226	0.01	0	Neu1	Atad5
Gen1	0	4.99651	0.219	0.003	0	Neu1	Gen1
Hells	0	4.5741	0.222	0.006	0	Neu1	Hells
Cstf2	0	3.48085	0.226	0.011	0	Neu1	Cstf2
Mogat2	0	3.76986	0.224	0.01	0	Neu1	Mogat2
Fignl1	0	3.49797	0.224	0.01	0	Neu1	Fignl1
Rpa1	0	3.99185	0.221	0.007	0	Neu1	Rpa1
Hist1h2ai	0	8.15597	0.214	0	0	Neu1	Hist1h2ai
Metrn	0	4.9768	0.218	0.004	0	Neu1	Metrn
Snrnp25	0	2.66597	0.231	0.018	0	Neu1	Snrnp25
Mtfr2	0	3.87815	0.219	0.006	0	Neu1	Mtfr2
Bola3	0	2.57565	0.228	0.016	0	Neu1	Bola3
Nup37	0	5.36298	0.214	0.003	0	Neu1	Nup37
Hist1h3d	0	4.77476	0.214	0.003	0	Neu1	Hist1h3d
Serpine2	0	2.81325	0.227	0.017	0	Neu1	Serpine2
Nup35	0	2.64022	0.219	0.013	0	Neu1	Nup35
Dtl	0	4.98721	0.209	0.004	0	Neu1	Dtl
Tdp1	0	4.08464	0.21	0.005	0	Neu1	Tdp1
Nedd1	0	4.62194	0.208	0.004	0	Neu1	Nedd1
Paxip1	0	3.36563	0.213	0.01	0	Neu1	Paxip1
Golt1b	0	3.35799	0.213	0.01	0	Neu1	Golt1b
Tomm40	0	2.43844	0.219	0.017	0	Neu1	Tomm40
Mphosph9	0	4.1689	0.206	0.004	0	Neu1	Mphosph9
Eldr	0	3.41104	0.208	0.006	0	Neu1	Eldr
Ercc6l	0	4.10973	0.206	0.004	0	Neu1	Ercc6l
Fam83d	0	5.69633	0.203	0.002	0	Neu1	Fam83d
Nme6	0	2.84616	0.217	0.016	0	Neu1	Nme6
Cep89	0	4.56687	0.206	0.005	0	Neu1	Cep89
Zw10	0	2.92937	0.214	0.013	0	Neu1	Zw10
5430427M07Rik	0	3.31001	0.21	0.011	0	Neu1	5430427M07Rik
Espl1	0	5.3488	0.2	0.002	0	Neu1	Espl1
Ash2l	0	3.24319	0.208	0.01	0	Neu1	Ash2l
Syngr1	0	4.20084	0.205	0.007	0	Neu1	Syngr1
Dgcr8	0	4.15459	0.204	0.006	0	Neu1	Dgcr8
1700097N02Rik	0	5.0034	0.201	0.005	0	Neu1	1700097N02Rik
Rtkn2	0	3.89674	0.204	0.008	0	Neu1	Rtkn2
Cdc23	0	2.65325	0.208	0.012	0	Neu1	Cdc23
Sms	0	3.70759	0.203	0.008	0	Neu1	Sms
Catsperd	0	3.62727	0.205	0.01	0	Neu1	Catsperd
Wee1	0	4.83182	0.197	0.003	0	Neu1	Wee1
Cep57l1	0	5.39312	0.196	0.002	0	Neu1	Cep57l1
Wdhd1	0	3.83682	0.2	0.006	0	Neu1	Wdhd1
Lonrf3	0	2.2955	0.208	0.014	0	Neu1	Lonrf3
Polh	0	3.64925	0.2	0.007	0	Neu1	Polh
Ccne2	0	4.10367	0.204	0.011	0	Neu1	Ccne2
Samd1	0	2.76327	0.205	0.012	0	Neu1	Samd1
Mttp	0	3.74793	0.2	0.008	0	Neu1	Mttp
Mesd	0	3.01679	0.204	0.012	0	Neu1	Mesd
Mrpl12	0	2.99826	0.203	0.012	0	Neu1	Mrpl12
Pafah2	0	3.78302	0.199	0.009	0	Neu1	Pafah2
Abce1	0	2.73217	0.204	0.014	0	Neu1	Abce1
Itgb3bp	0	3.4512	0.197	0.008	0	Neu1	Itgb3bp
Lrr1	0	6.51938	0.19	0.001	0	Neu1	Lrr1
Cinp	0	2.93694	0.2	0.012	0	Neu1	Cinp
Eci1	0	2.81576	0.201	0.013	0	Neu1	Eci1
Nup210	0	2.98702	0.2	0.013	0	Neu1	Nup210
Pold1	0	3.45541	0.194	0.007	0	Neu1	Pold1
Vars	0	3.74217	0.194	0.007	0	Neu1	Vars
Ruvbl1	0	2.87722	0.197	0.011	0	Neu1	Ruvbl1
Exosc9	0	2.97138	0.195	0.011	0	Neu1	Exosc9
Rad18	0	3.38981	0.192	0.008	0	Neu1	Rad18
Cdca7l	0	3.75304	0.191	0.008	0	Neu1	Cdca7l
Xrcc1	0	3.05605	0.191	0.009	0	Neu1	Xrcc1
Trerf1	0	3.35063	0.191	0.01	0	Neu1	Trerf1
Asrgl1	0	4.30816	0.186	0.005	0	Neu1	Asrgl1
Cep85	0	3.47903	0.186	0.007	0	Neu1	Cep85
Tbc1d31	0	2.72151	0.19	0.011	0	Neu1	Tbc1d31
Jpt2	0	3.92768	0.186	0.007	0	Neu1	Jpt2
Paics	0	3.79613	0.185	0.007	0	Neu1	Paics
Psmg2	0	4.69188	0.181	0.003	0	Neu1	Psmg2
Polq	0	5.16337	0.179	0.002	0	Neu1	Polq
Ide	0	3.53782	0.186	0.009	0	Neu1	Ide
Haus6	0	3.60593	0.182	0.007	0	Neu1	Haus6
Cenpm	0	5.61587	0.177	0.002	0	Neu1	Cenpm
Gfi1	0	3.24282	0.183	0.01	0	Neu1	Gfi1
Dpagt1	0	3.38743	0.182	0.009	0	Neu1	Dpagt1
Hist1h1a	0	5.42557	0.176	0.003	0	Neu1	Hist1h1a
H1f0	0	3.88606	0.182	0.01	0	Neu1	H1f0
Rcc1	0	4.25254	0.174	0.004	0	Neu1	Rcc1
Ccsap	0	4.2556	0.174	0.004	0	Neu1	Ccsap
Fancd2	0	4.98635	0.171	0.002	0	Neu1	Fancd2
Hist2h4	0	4.68485	0.172	0.004	0	Neu1	Hist2h4
Hyls1	0	3.61608	0.172	0.005	0	Neu1	Hyls1
Sapcd2	0	6.32278	0.167	0.001	0	Neu1	Sapcd2
Rttn	0	3.63371	0.169	0.005	0	Neu1	Rttn
Eefsec	0	3.37075	0.172	0.008	0	Neu1	Eefsec
Csrp2	0	3.15917	0.172	0.009	0	Neu1	Csrp2
Igsf8	0	3.1403	0.169	0.008	0	Neu1	Igsf8
Ddx1	0	3.80179	0.167	0.006	0	Neu1	Ddx1
Neto2	0	2.94799	0.167	0.007	0	Neu1	Neto2
Hist1h4m	0	3.09632	0.169	0.009	0	Neu1	Hist1h4m
Recql	0	3.47244	0.165	0.008	0	Neu1	Recql
Fadd	0	4.62348	0.16	0.003	0	Neu1	Fadd
Hist1h2bf	0	5.36824	0.159	0.002	0	Neu1	Hist1h2bf
Nup133	0	3.02963	0.164	0.008	0	Neu1	Nup133
Znhit3	0	3.43709	0.164	0.008	0	Neu1	Znhit3
Fh1	0	2.98193	0.164	0.009	0	Neu1	Fh1
D430020J02Rik	0	4.10606	0.16	0.005	0	Neu1	D430020J02Rik
Traip	0	3.87783	0.158	0.004	0	Neu1	Traip
Rad54b	0	4.32096	0.156	0.003	0	Neu1	Rad54b
Ccne1	0	4.76889	0.155	0.003	0	Neu1	Ccne1
Hist1h4n	0	3.59573	0.158	0.006	0	Neu1	Hist1h4n
Mtbp	0	4.67067	0.155	0.003	0	Neu1	Mtbp
Pwwp3a	0	3.79895	0.155	0.005	0	Neu1	Pwwp3a
Eme1	0	4.01653	0.153	0.003	0	Neu1	Eme1
Rmi2	0	3.93028	0.154	0.004	0	Neu1	Rmi2
Chek1	0	3.68687	0.154	0.005	0	Neu1	Chek1
Hist1h4k	0	8.47807	0.149	0	0	Neu1	Hist1h4k
Fxn	0	3.13139	0.154	0.007	0	Neu1	Fxn
Hist1h2ag	0	6.00123	0.147	0.001	0	Neu1	Hist1h2ag
Dhfr	0	3.80626	0.15	0.005	0	Neu1	Dhfr
Orc2	0	3.08286	0.15	0.007	0	Neu1	Orc2
Prps1	0	3.12573	0.149	0.007	0	Neu1	Prps1
Brca2	0	3.65478	0.144	0.004	0	Neu1	Brca2
Fcho1	0	3.7063	0.145	0.006	0	Neu1	Fcho1
Mta1	0	3.25276	0.145	0.006	0	Neu1	Mta1
Nsl1	0	4.05327	0.14	0.003	0	Neu1	Nsl1
4930579G24Rik	0	3.74468	0.14	0.004	0	Neu1	4930579G24Rik
Cep72	0	4.6464	0.137	0.002	0	Neu1	Cep72
Tent4a	0	3.26346	0.14	0.006	0	Neu1	Tent4a
Pole	0	4.25661	0.135	0.002	0	Neu1	Pole
Mcm2	0	3.80372	0.138	0.005	0	Neu1	Mcm2
BC055324	0	3.98682	0.135	0.003	0	Neu1	BC055324
Tcf19	0	3.856	0.136	0.004	0	Neu1	Tcf19
Psmc3ip	0	3.98139	0.133	0.004	0	Neu1	Psmc3ip
Saal1	0	3.86427	0.132	0.004	0	Neu1	Saal1
Ankle1	0	5.69601	0.128	0.001	0	Neu1	Ankle1
Rccd1	0	3.81586	0.127	0.003	0	Neu1	Rccd1
Nup85	0	3.56441	0.127	0.004	0	Neu1	Nup85
Nup93	0	3.9512	0.124	0.003	0	Neu1	Nup93
Hist1h3g	0	6.63986	0.122	0.001	0	Neu1	Hist1h3g
Ccdc107	0	3.84497	0.124	0.004	0	Neu1	Ccdc107
Slc25a10	0	4.41744	0.118	0.002	0	Neu1	Slc25a10
Alg8	0	5.06596	0.117	0.002	0	Neu1	Alg8
Haus5	0	3.66225	0.119	0.004	0	Neu1	Haus5
2010110K18Rik	0	6.34141	0.115	0.001	0	Neu1	2010110K18Rik
Odf2l	0	4.92834	0.114	0.002	0	Neu1	Odf2l
Fanci	0	4.81449	0.114	0.002	0	Neu1	Fanci
Ddx11	0	4.20836	0.115	0.003	0	Neu1	Ddx11
Enkd1	0	3.79559	0.115	0.004	0	Neu1	Enkd1
Hist1h3a	0	5.55389	0.112	0.001	0	Neu1	Hist1h3a
Klhl23	0	4.45208	0.113	0.003	0	Neu1	Klhl23
Tube1	0	4.1062	0.112	0.003	0	Neu1	Tube1
L3mbtl2	0	4.00312	0.112	0.003	0	Neu1	L3mbtl2
Cchcr1	0	4.43698	0.11	0.002	0	Neu1	Cchcr1
Oip5	0	4.69494	0.108	0.002	0	Neu1	Oip5
Wdr62	0	3.86082	0.109	0.003	0	Neu1	Wdr62
Fam72a	0	5.23626	0.104	0.001	0	Neu1	Fam72a
1700025G04Rik	0	4.48508	0.105	0.002	0	Neu1	1700025G04Rik
Phf19	0	4.0303	0.106	0.003	0	Neu1	Phf19
Vcam1	0	3.86313	0.106	0.003	0	Neu1	Vcam1
BC030867	0	5.70249	0.103	0.001	0	Neu1	BC030867
Hist1h4f	0	6.51761	0.099	0	0	Neu1	Hist1h4f
Tedc1	0	4.6455	0.1	0.002	0	Neu1	Tedc1
Gm20628	0	5.17934	0.096	0.001	0	Neu1	Gm20628
Tsen15	0	4.27403	0.096	0.002	0	Neu1	Tsen15
Cln6	0	4.69662	0.096	0.002	0	Neu1	Cln6
Hist1h4a	0	6.39715	0.095	0.001	0	Neu1	Hist1h4a
Fam92a	0	5.37613	0.094	0.001	0	Neu1	Fam92a
Eri2	0	4.7007	0.09	0.001	0	Neu1	Eri2
Hist1h4j	0	6.77882	0.088	0	0	Neu1	Hist1h4j
Platr25	0	4.88675	0.09	0.002	0	Neu1	Platr25
Aunip	0	4.7206	0.086	0.001	0	Neu1	Aunip
Chtf18	0	5.43749	0.085	0.001	0	Neu1	Chtf18
Kbtbd6	0	5.83232	0.079	0.001	0	Neu1	Kbtbd6
Dscc1	0	5.02025	0.079	0.001	0	Neu1	Dscc1
Sac3d1	0	4.73023	0.079	0.001	0	Neu1	Sac3d1
Hist2h3b	0	5.41661	0.078	0.001	0	Neu1	Hist2h3b
Hist1h2ad	0	4.49601	0.078	0.001	0	Neu1	Hist1h2ad
Neurl1b	0	6.55946	0.074	0	0	Neu1	Neurl1b
Tnfaip8l1	0	5.58186	0.073	0.001	0	Neu1	Tnfaip8l1
Gm47207	0	5.97561	0.068	0	0	Neu1	Gm47207
Hist1h2bl	0	6.66067	0.058	0	0	Neu1	Hist1h2bl
Arhgdib	0	1.23932	1	0.955	0	Neu1	Arhgdib
Hmgb2	0	2.15444	1	0.982	0	Neu1	Hmgb2
Ndufb2	6.5336e-308	1.65169	0.672	0.14	1.76401e-303	Neu1	Ndufb2
Dis3	1.33803e-307	3.999	0.095	0.002	3.61254e-303	Neu1	Dis3
Rwdd1	4.42287e-307	1.43367	0.701	0.147	1.19413e-302	Neu1	Rwdd1
Htt	1.23132e-306	1.94587	0.388	0.052	3.32444e-302	Neu1	Htt
Pycr2	3.73778e-306	2.53049	0.24	0.02	1.00916e-301	Neu1	Pycr2
Ccnyl1	3.8711e-306	1.85655	0.408	0.057	1.04516e-301	Neu1	Ccnyl1
Ccdc115	7.58685e-306	1.86467	0.364	0.046	2.04837e-301	Neu1	Ccdc115
Brd8	2.14118e-305	1.63209	0.778	0.186	5.78097e-301	Neu1	Brd8
Gemin6	6.40747e-305	4.57181	0.082	0.002	1.72995e-300	Neu1	Gemin6
Scp2	6.55933e-305	1.60845	0.996	0.543	1.77095e-300	Neu1	Scp2
Rpl28	9.38844e-305	1.3944	0.997	0.767	2.53478e-300	Neu1	Rpl28
Rsl1d1	2.33767e-304	2.18068	0.253	0.023	6.31147e-300	Neu1	Rsl1d1
Tshz1	2.61585e-304	3.17135	0.151	0.008	7.06252e-300	Neu1	Tshz1
Usp39	2.83538e-304	1.57841	0.554	0.098	7.65523e-300	Neu1	Usp39
Xpo1	6.20953e-304	1.5705	0.587	0.109	1.67651e-299	Neu1	Xpo1
Rack1	2.46638e-303	1.69829	0.947	0.324	6.65898e-299	Neu1	Rack1
Pcm1	3.91241e-303	1.61813	0.499	0.082	1.05631e-298	Neu1	Pcm1
Rbbp4	2.32782e-302	1.71687	0.812	0.211	6.28487e-298	Neu1	Rbbp4
Gm33148	2.40453e-302	2.73369	0.179	0.011	6.492e-298	Neu1	Gm33148
Hist1h2br	2.29576e-301	2.26198	0.274	0.027	6.19832e-297	Neu1	Hist1h2br
Lipg	3.73693e-301	2.29164	0.573	0.118	1.00893e-296	Neu1	Lipg
Nelfe	4.86334e-301	1.68382	0.406	0.057	1.31305e-296	Neu1	Nelfe
Mrpl54	6.48288e-301	1.6816	0.462	0.072	1.75031e-296	Neu1	Mrpl54
Pigp	6.99674e-301	2.57732	0.241	0.021	1.88905e-296	Neu1	Pigp
Psmd7	7.92447e-301	1.75805	0.417	0.06	2.13953e-296	Neu1	Psmd7
Cops3	1.30893e-299	1.60831	0.495	0.081	3.53399e-295	Neu1	Cops3
Tmpo	2.81233e-299	1.75933	0.921	0.316	7.593e-295	Neu1	Tmpo
Ddrgk1	3.87259e-299	2.09749	0.281	0.029	1.04556e-294	Neu1	Ddrgk1
Tex30	5.28153e-299	2.19795	0.242	0.021	1.42596e-294	Neu1	Tex30
AW554918	3.85943e-298	1.7405	0.422	0.062	1.04201e-293	Neu1	AW554918
Arhgap33	5.95164e-298	5.82592	0.06	0	1.60688e-293	Neu1	Arhgap33
Mtrex	8.72752e-298	1.68187	0.518	0.089	2.35634e-293	Neu1	Mtrex
Ccdc25	3.71201e-297	1.57669	0.458	0.071	1.00221e-292	Neu1	Ccdc25
Gmds	3.76758e-297	1.7601	0.426	0.064	1.01721e-292	Neu1	Gmds
Ppa1	5.3985e-297	3.20433	0.164	0.01	1.45754e-292	Neu1	Ppa1
Pdss1	6.16922e-297	2.2493	0.267	0.026	1.66563e-292	Neu1	Pdss1
Cct3	2.35896e-296	2.11704	0.278	0.028	6.36897e-292	Neu1	Cct3
Cd81	3.90776e-296	1.61466	0.676	0.147	1.05506e-291	Neu1	Cd81
Pbrm1	1.15567e-295	1.49955	0.733	0.167	3.12019e-291	Neu1	Pbrm1
Fdps	1.8871e-295	2.08794	0.377	0.051	5.09498e-291	Neu1	Fdps
Mydgf	2.5342e-295	1.94827	0.369	0.049	6.84209e-291	Neu1	Mydgf
Zfp41	2.77662e-295	4.82256	0.067	0.001	7.49659e-291	Neu1	Zfp41
Ccnh	5.0428e-295	1.98325	0.318	0.037	1.36151e-290	Neu1	Ccnh
Prdx1	1.0785e-294	1.92465	0.435	0.067	2.91183e-290	Neu1	Prdx1
Ncoa7	2.01707e-294	3.14177	0.16	0.009	5.44588e-290	Neu1	Ncoa7
Aldh9a1	2.18884e-294	2.8712	0.196	0.014	5.90966e-290	Neu1	Aldh9a1
Igfbp4	3.31139e-294	3.36885	0.155	0.008	8.94042e-290	Neu1	Igfbp4
Tuba8	5.25086e-294	2.49493	0.224	0.019	1.41768e-289	Neu1	Tuba8
Mapk4	5.08353e-293	2.1767	0.332	0.041	1.3725e-288	Neu1	Mapk4
Naa50	6.43891e-293	1.50524	0.476	0.077	1.73844e-288	Neu1	Naa50
Nup107	1.33244e-292	1.91255	0.299	0.033	3.59747e-288	Neu1	Nup107
Psma5	2.7508e-292	1.46863	0.638	0.128	7.42688e-288	Neu1	Psma5
Nxt1	4.14365e-292	1.72526	0.433	0.066	1.11874e-287	Neu1	Nxt1
Cntrl	1.87364e-291	1.50693	0.796	0.196	5.05863e-287	Neu1	Cntrl
Ndufb10	2.17569e-291	1.54979	0.888	0.254	5.87416e-287	Neu1	Ndufb10
Srsf6	2.77682e-291	1.59025	0.617	0.123	7.49715e-287	Neu1	Srsf6
Ly75	6.25676e-291	1.46183	0.764	0.182	1.68926e-286	Neu1	Ly75
Atp5a1	1.86491e-290	1.59698	0.869	0.246	5.03508e-286	Neu1	Atp5a1
Canx	2.87893e-290	1.66485	0.646	0.137	7.77283e-286	Neu1	Canx
Plin3	5.60635e-290	1.59045	0.609	0.121	1.51366e-285	Neu1	Plin3
Pdap1	6.13688e-289	1.45652	0.813	0.207	1.6569e-284	Neu1	Pdap1
Blvra	7.30749e-289	2.50461	0.185	0.013	1.97295e-284	Neu1	Blvra
Rpl7a	8.09403e-289	1.57209	0.982	0.478	2.18531e-284	Neu1	Rpl7a
Hsd17b12	8.16383e-289	1.70501	0.406	0.059	2.20415e-284	Neu1	Hsd17b12
Eif3c	1.23801e-288	1.6166	0.768	0.191	3.3425e-284	Neu1	Eif3c
Rgs12	1.31033e-288	5.35306	0.064	0.001	3.53777e-284	Neu1	Rgs12
Cenpi	1.7218e-288	2.65729	0.174	0.011	4.64869e-284	Neu1	Cenpi
Tesk2	1.94356e-288	1.547	0.656	0.141	5.24741e-284	Neu1	Tesk2
Lrrcc1	2.80105e-288	4.6051	0.079	0.002	7.56255e-284	Neu1	Lrrcc1
Map3k20	6.22983e-288	1.68159	0.403	0.058	1.68199e-283	Neu1	Map3k20
Fam117a	6.407e-288	1.95327	0.449	0.072	1.72983e-283	Neu1	Fam117a
Rnf126	8.83848e-288	2.21309	0.241	0.022	2.3863e-283	Neu1	Rnf126
Psma4	1.12772e-287	1.47216	0.708	0.157	3.04473e-283	Neu1	Psma4
Uba2	1.19678e-287	1.70134	0.488	0.083	3.23118e-283	Neu1	Uba2
Lamtor4	2.46777e-287	1.52714	0.991	0.585	6.66272e-283	Neu1	Lamtor4
Rpl22l1	2.69128e-287	1.53263	0.927	0.3	7.26618e-283	Neu1	Rpl22l1
Cks2	6.72151e-287	1.53476	0.991	0.534	1.81474e-282	Neu1	Cks2
Chtop	2.57581e-286	1.45197	0.5	0.085	6.95442e-282	Neu1	Chtop
Mrps33	3.8558e-286	1.341	0.664	0.139	1.04103e-281	Neu1	Mrps33
Srpk1	5.55139e-286	1.88628	0.405	0.059	1.49882e-281	Neu1	Srpk1
Mrpl23	1.26898e-285	1.99156	0.308	0.036	3.42612e-281	Neu1	Mrpl23
Cox18	2.08582e-285	2.90606	0.15	0.008	5.6315e-281	Neu1	Cox18
Nmral1	4.65277e-285	4.41229	0.082	0.002	1.2562e-280	Neu1	Nmral1
Lsm11	1.08797e-284	3.52432	0.118	0.005	2.93742e-280	Neu1	Lsm11
Psmd6	1.45888e-284	1.59428	0.603	0.12	3.93884e-280	Neu1	Psmd6
Rps15a	5.57283e-284	1.47701	0.994	0.618	1.50461e-279	Neu1	Rps15a
Acaa2	7.58035e-284	1.81577	0.41	0.061	2.04662e-279	Neu1	Acaa2
Srsf4	9.58221e-284	1.64468	0.477	0.08	2.5871e-279	Neu1	Srsf4
Pigu	9.83242e-284	2.50376	0.251	0.024	2.65466e-279	Neu1	Pigu
Arhgap21	3.9725e-283	2.63625	0.21	0.017	1.07254e-278	Neu1	Arhgap21
Xndc1	1.66221e-282	4.51846	0.076	0.001	4.48779e-278	Neu1	Xndc1
mt-Atp8	1.74231e-282	1.97752	0.577	0.118	4.70406e-278	Neu1	mt-Atp8
Snd1	2.9165e-282	2.01853	0.374	0.053	7.87425e-278	Neu1	Snd1
Fubp1	5.14105e-282	1.6328	0.558	0.108	1.38803e-277	Neu1	Fubp1
Mtrf1l	2.48477e-281	2.92288	0.158	0.009	6.70863e-277	Neu1	Mtrf1l
Mrps25	2.87656e-281	2.24217	0.255	0.025	7.76641e-277	Neu1	Mrps25
Rpl13	3.7078e-281	1.38772	0.996	0.745	1.00107e-276	Neu1	Rpl13
Ankrd28	5.57512e-281	1.69357	0.562	0.109	1.50523e-276	Neu1	Ankrd28
Ssx2ip	8.20748e-281	3.15996	0.129	0.006	2.21594e-276	Neu1	Ssx2ip
Gadd45gip1	1.64316e-280	2.54197	0.191	0.014	4.43637e-276	Neu1	Gadd45gip1
Pin1	1.69625e-280	1.40763	0.587	0.114	4.5797e-276	Neu1	Pin1
Ddb1	3.5225e-280	1.74803	0.358	0.048	9.51039e-276	Neu1	Ddb1
Naa40	3.87335e-280	2.40229	0.2	0.015	1.04576e-275	Neu1	Naa40
Clec12a	4.05673e-280	1.52213	0.981	0.367	1.09528e-275	Neu1	Clec12a
Prpf19	4.18318e-280	2.56714	0.182	0.013	1.12942e-275	Neu1	Prpf19
Gm38575	4.74995e-280	1.89566	0.429	0.068	1.28244e-275	Neu1	Gm38575
Pigyl	6.50306e-280	1.60497	0.465	0.077	1.75576e-275	Neu1	Pigyl
mt-Co2	6.95409e-280	1.47503	0.997	0.831	1.87754e-275	Neu1	mt-Co2
U2surp	9.16291e-280	1.35332	0.621	0.127	2.47389e-275	Neu1	U2surp
Ndufv3	1.44026e-279	1.55267	0.937	0.321	3.88855e-275	Neu1	Ndufv3
1810037I17Rik	1.60562e-279	1.54126	0.991	0.569	4.335e-275	Neu1	1810037I17Rik
Abcb7	1.60849e-279	1.98431	0.364	0.05	4.34276e-275	Neu1	Abcb7
Stag3	4.25857e-279	4.72811	0.083	0.002	1.14977e-274	Neu1	Stag3
Fam120a	5.4782e-279	1.63045	0.447	0.072	1.47906e-274	Neu1	Fam120a
Hist1h2ah	1.26746e-278	6.3075	0.05	0	3.42202e-274	Neu1	Hist1h2ah
Srsf10	5.53036e-278	1.41665	0.55	0.103	1.49314e-273	Neu1	Srsf10
Xpnpep1	1.62424e-277	2.49861	0.226	0.02	4.38528e-273	Neu1	Xpnpep1
Nono	2.96679e-277	1.44774	0.701	0.159	8.01004e-273	Neu1	Nono
Mpnd	8.8535e-277	1.86262	0.39	0.057	2.39036e-272	Neu1	Mpnd
Ints7	1.29261e-276	2.81106	0.167	0.011	3.48992e-272	Neu1	Ints7
Naca	2.14404e-276	1.53983	0.974	0.42	5.78869e-272	Neu1	Naca
Fancm	2.64874e-276	3.09215	0.113	0.004	7.15133e-272	Neu1	Fancm
Nup88	4.30286e-276	1.94276	0.331	0.042	1.16173e-271	Neu1	Nup88
Akirin2	1.80309e-275	1.47723	0.585	0.116	4.86817e-271	Neu1	Akirin2
Gm31641	3.85825e-275	2.98691	0.183	0.013	1.04169e-270	Neu1	Gm31641
Rad17	6.74017e-275	1.59153	0.531	0.099	1.81978e-270	Neu1	Rad17
Rufy3	8.57659e-275	2.0352	0.224	0.02	2.31559e-270	Neu1	Rufy3
Timm22	1.46469e-274	2.05781	0.297	0.035	3.95452e-270	Neu1	Timm22
Stk16	3.12187e-274	1.43358	0.686	0.152	8.42873e-270	Neu1	Stk16
Actn4	4.17608e-274	1.46949	0.737	0.176	1.1275e-269	Neu1	Actn4
Rps3	5.8518e-274	1.3378	0.994	0.725	1.57993e-269	Neu1	Rps3
Kmt5a	7.14917e-274	1.53953	0.909	0.292	1.9302e-269	Neu1	Kmt5a
Kif23	7.47836e-274	1.1954	0.763	0.181	2.01908e-269	Neu1	Kif23
Dmc1	9.51509e-274	3.71319	0.094	0.003	2.56898e-269	Neu1	Dmc1
Trim37	1.10944e-273	2.62566	0.173	0.012	2.99538e-269	Neu1	Trim37
Gfer	1.45014e-273	3.93958	0.092	0.003	3.91524e-269	Neu1	Gfer
Tedc2	1.78604e-273	3.65156	0.092	0.003	4.82214e-269	Neu1	Tedc2
Mrps15	4.07052e-273	1.24925	0.703	0.158	1.099e-268	Neu1	Mrps15
Pdk3	9.9664e-273	1.59583	0.527	0.098	2.69083e-268	Neu1	Pdk3
Sept1	1.20962e-272	1.50206	0.663	0.144	3.26585e-268	Neu1	Sept1
Gys1	1.29412e-272	1.50811	0.565	0.11	3.49399e-268	Neu1	Gys1
Rps15	1.61799e-272	1.56033	0.979	0.453	4.36842e-268	Neu1	Rps15
Coro7	2.10836e-272	1.53985	0.599	0.122	5.69237e-268	Neu1	Coro7
Exo1	2.11724e-272	4.9581	0.064	0.001	5.71632e-268	Neu1	Exo1
Ddhd1	2.36176e-272	1.82721	0.276	0.03	6.37652e-268	Neu1	Ddhd1
Znrd2	4.912e-272	2.80305	0.169	0.011	1.32619e-267	Neu1	Znrd2
Cdt1	1.02334e-271	2.72726	0.169	0.011	2.7629e-267	Neu1	Cdt1
Lsm4	5.60884e-271	1.47551	0.762	0.19	1.51433e-266	Neu1	Lsm4
Nol11	8.6285e-271	2.68289	0.188	0.014	2.32961e-266	Neu1	Nol11
Kars	1.16196e-270	2.55024	0.19	0.014	3.13716e-266	Neu1	Kars
Lcn2	1.33688e-270	1.30434	1	0.954	3.60944e-266	Neu1	Lcn2
Brip1os	2.86047e-270	1.48548	0.505	0.092	7.723e-266	Neu1	Brip1os
Ift80	3.09489e-270	1.88775	0.278	0.031	8.3559e-266	Neu1	Ift80
Ndufs6	3.87438e-270	1.49685	0.824	0.224	1.04604e-265	Neu1	Ndufs6
Nbn	5.03015e-270	3.49602	0.1	0.003	1.35809e-265	Neu1	Nbn
1110038F14Rik	1.09048e-269	1.73629	0.332	0.043	2.94417e-265	Neu1	1110038F14Rik
Pabpc4	2.54979e-269	1.89045	0.324	0.042	6.88419e-265	Neu1	Pabpc4
Sgf29	5.93028e-269	2.47728	0.158	0.01	1.60112e-264	Neu1	Sgf29
Tbc1d8	7.25811e-269	1.41183	0.914	0.282	1.95962e-264	Neu1	Tbc1d8
Mrps9	1.33218e-268	1.83979	0.341	0.046	3.59677e-264	Neu1	Mrps9
Dbr1	2.63464e-268	2.25931	0.217	0.019	7.11327e-264	Neu1	Dbr1
Hnrnpa3	2.75931e-268	1.62151	0.96	0.467	7.44986e-264	Neu1	Hnrnpa3
Swi5	4.25451e-268	1.46595	0.791	0.205	1.14867e-263	Neu1	Swi5
Eef1akmt1	1.1732e-267	2.27165	0.246	0.025	3.16753e-263	Neu1	Eef1akmt1
Slc39a11	4.36167e-267	1.58788	0.542	0.107	1.17761e-262	Neu1	Slc39a11
Atp5h	5.18203e-267	1.33397	0.997	0.615	1.3991e-262	Neu1	Atp5h
Rpl6	5.80287e-267	1.44533	0.996	0.579	1.56672e-262	Neu1	Rpl6
Tmem147	5.92487e-267	2.82796	0.174	0.012	1.59966e-262	Neu1	Tmem147
Ncbp2	9.8157e-267	2.12892	0.278	0.032	2.65014e-262	Neu1	Ncbp2
Gins3	1.87147e-266	3.69884	0.095	0.003	5.05278e-262	Neu1	Gins3
Mlkl	2.72262e-266	3.61336	0.123	0.006	7.3508e-262	Neu1	Mlkl
Idh3a	3.20709e-266	3.26635	0.133	0.007	8.65881e-262	Neu1	Idh3a
Impdh2	3.64166e-266	2.13429	0.218	0.019	9.83212e-262	Neu1	Impdh2
Extl2	3.91195e-266	2.85516	0.195	0.016	1.05619e-261	Neu1	Extl2
Spcs2	7.43909e-266	1.57887	0.835	0.24	2.00848e-261	Neu1	Spcs2
4930558J18Rik	1.15073e-265	7.15135	0.045	0	3.10685e-261	Neu1	4930558J18Rik
Stt3b	1.38635e-265	1.34048	0.637	0.138	3.74301e-261	Neu1	Stt3b
Tpr	1.95252e-265	1.58069	0.881	0.283	5.2716e-261	Neu1	Tpr
1700037H04Rik	2.48099e-265	1.68922	0.401	0.062	6.69842e-261	Neu1	1700037H04Rik
Parl	2.59935e-265	1.65227	0.392	0.059	7.01799e-261	Neu1	Parl
Tshr	2.73396e-265	2.26336	0.278	0.032	7.38141e-261	Neu1	Tshr
Smg9	2.74001e-265	1.71675	0.478	0.085	7.39776e-261	Neu1	Smg9
Mrps5	4.05553e-265	3.19005	0.14	0.008	1.09495e-260	Neu1	Mrps5
Ndufa10	4.29694e-265	1.48677	0.472	0.082	1.16013e-260	Neu1	Ndufa10
Dock10	5.32752e-265	0.929075	0.76	0.191	1.43838e-260	Neu1	Dock10
B230118H07Rik	6.22285e-265	3.27291	0.16	0.01	1.68011e-260	Neu1	B230118H07Rik
Ssbp3	9.65434e-265	1.94046	0.238	0.023	2.60658e-260	Neu1	Ssbp3
Trim28	9.96103e-265	1.96864	0.231	0.022	2.68938e-260	Neu1	Trim28
2210016F16Rik	1.34369e-264	2.60206	0.195	0.016	3.62783e-260	Neu1	2210016F16Rik
Nop56	1.49404e-264	2.30612	0.217	0.019	4.03377e-260	Neu1	Nop56
Tmco1	3.3595e-264	1.43633	0.609	0.128	9.0703e-260	Neu1	Tmco1
Rev1	5.58784e-264	1.8164	0.342	0.047	1.50866e-259	Neu1	Rev1
Cdk4	6.36806e-264	2.89461	0.162	0.011	1.71931e-259	Neu1	Cdk4
Isca2	1.13733e-263	1.63334	0.458	0.078	3.07069e-259	Neu1	Isca2
Rpl19	1.68036e-263	1.29892	0.997	0.672	4.5368e-259	Neu1	Rpl19
Polr2g	2.38859e-263	1.32453	0.647	0.141	6.44895e-259	Neu1	Polr2g
Dstn	4.27389e-263	1.28334	1	0.724	1.15391e-258	Neu1	Dstn
Mgst2	7.0178e-263	1.52888	0.819	0.232	1.89474e-258	Neu1	Mgst2
Nup62	8.43739e-263	2.05492	0.227	0.021	2.27801e-258	Neu1	Nup62
Gm42031	1.30323e-262	4.35175	0.076	0.002	3.5186e-258	Neu1	Gm42031
Asns	2.18876e-262	1.97846	0.385	0.059	5.90943e-258	Neu1	Asns
Sap30	1.43855e-261	1.30961	0.678	0.153	3.88394e-257	Neu1	Sap30
Cse1l	2.33094e-261	1.86886	0.255	0.027	6.29332e-257	Neu1	Cse1l
mt-Co3	2.3322e-261	1.64472	0.995	0.85	6.29672e-257	Neu1	mt-Co3
Tcea1	2.87176e-261	1.34264	0.724	0.175	7.75346e-257	Neu1	Tcea1
Tasor	5.60078e-261	1.70991	0.378	0.057	1.51216e-256	Neu1	Tasor
Slbp	9.74358e-261	1.74838	0.66	0.161	2.63067e-256	Neu1	Slbp
Anapc13	2.88857e-260	1.38591	0.754	0.188	7.79884e-256	Neu1	Anapc13
Cox7a2	3.60369e-260	1.26274	0.994	0.669	9.7296e-256	Neu1	Cox7a2
Cdkn1a	4.39577e-260	1.71695	0.253	0.027	1.18681e-255	Neu1	Cdkn1a
Ctbp1	5.22253e-260	1.43003	0.703	0.165	1.41003e-255	Neu1	Ctbp1
Marveld1	1.19523e-259	2.9862	0.179	0.013	3.22699e-255	Neu1	Marveld1
Rps24	1.22038e-259	1.37063	0.996	0.791	3.2949e-255	Neu1	Rps24
Snhg6	1.34367e-259	2.33087	0.236	0.023	3.62778e-255	Neu1	Snhg6
Hdac1	1.60257e-259	1.30714	0.519	0.097	4.32679e-255	Neu1	Hdac1
Psmg4	2.34367e-259	2.44027	0.214	0.019	6.32768e-255	Neu1	Psmg4
Wdr83os	8.54135e-259	1.36934	0.591	0.122	2.30608e-254	Neu1	Wdr83os
Psmc2	1.65298e-258	1.45117	0.654	0.148	4.46287e-254	Neu1	Psmc2
Taf5	1.89872e-258	1.98317	0.278	0.032	5.12636e-254	Neu1	Taf5
Ppa2	2.21294e-258	1.98311	0.264	0.029	5.97471e-254	Neu1	Ppa2
Nucb2	2.50391e-258	1.5623	0.623	0.138	6.76032e-254	Neu1	Nucb2
Pdzd11	2.54272e-258	1.52852	0.473	0.084	6.8651e-254	Neu1	Pdzd11
Psmd1	5.38838e-258	1.54768	0.509	0.096	1.45481e-253	Neu1	Psmd1
Dhrs13	6.84405e-258	3.07152	0.127	0.006	1.84783e-253	Neu1	Dhrs13
Smn1	7.76787e-258	1.30519	0.506	0.093	2.09725e-253	Neu1	Smn1
Arl6ip4	9.11549e-258	1.69618	0.403	0.064	2.46109e-253	Neu1	Arl6ip4
Heg1	1.19269e-257	1.88368	0.294	0.036	3.22016e-253	Neu1	Heg1
Aoah	4.68045e-257	1.3185	0.824	0.226	1.26368e-252	Neu1	Aoah
Srek1	5.20824e-257	1.47819	0.455	0.079	1.40617e-252	Neu1	Srek1
Tmem216	9.85163e-257	1.5946	0.529	0.105	2.65984e-252	Neu1	Tmem216
Ftx	1.86869e-256	3.29197	0.101	0.004	5.04529e-252	Neu1	Ftx
U2af1	2.40868e-256	1.43995	0.859	0.251	6.50319e-252	Neu1	U2af1
Eftud2	3.15171e-256	2.02458	0.233	0.023	8.50929e-252	Neu1	Eftud2
Mrps22	3.52201e-256	2.76362	0.164	0.011	9.50906e-252	Neu1	Mrps22
Ppp2r5d	3.57119e-256	1.73725	0.277	0.032	9.64186e-252	Neu1	Ppp2r5d
Anapc1	7.21407e-256	1.99604	0.273	0.031	1.94773e-251	Neu1	Anapc1
Gltp	1.72793e-255	1.29761	0.626	0.135	4.66523e-251	Neu1	Gltp
Hspa14	1.75851e-255	1.34041	0.588	0.123	4.7478e-251	Neu1	Hspa14
Ppp1r12b	1.87634e-255	1.88517	0.245	0.026	5.06593e-251	Neu1	Ppp1r12b
Leo1	2.10006e-255	2.15464	0.283	0.034	5.66994e-251	Neu1	Leo1
Map3k4	2.76247e-255	2.21258	0.224	0.022	7.4584e-251	Neu1	Map3k4
Naa10	4.0849e-255	1.72367	0.322	0.043	1.10288e-250	Neu1	Naa10
Haus3	5.99261e-255	1.67485	0.34	0.047	1.61794e-250	Neu1	Haus3
Mrps7	6.59583e-255	2.08111	0.233	0.023	1.78081e-250	Neu1	Mrps7
Tpi1	1.59891e-254	1.4102	0.817	0.23	4.31689e-250	Neu1	Tpi1
Nrm	2.6525e-254	2.04994	0.268	0.031	7.16147e-250	Neu1	Nrm
Blmh	2.97419e-254	1.98663	0.308	0.04	8.03002e-250	Neu1	Blmh
Pds5a	1.34878e-253	1.30501	0.701	0.169	3.64157e-249	Neu1	Pds5a
Nxn	2.81621e-253	1.33395	0.812	0.22	7.60349e-249	Neu1	Nxn
Cracr2a	2.82069e-253	1.73066	0.382	0.059	7.61559e-249	Neu1	Cracr2a
Lamtor2	8.64151e-253	1.45042	0.935	0.327	2.33312e-248	Neu1	Lamtor2
Sfmbt1	1.01057e-252	2.08734	0.24	0.025	2.72843e-248	Neu1	Sfmbt1
Ppie	1.27086e-252	3.22294	0.126	0.006	3.4312e-248	Neu1	Ppie
Apopt1	1.28008e-252	1.90028	0.268	0.031	3.4561e-248	Neu1	Apopt1
Sec13	1.71097e-252	1.51412	0.494	0.092	4.61945e-248	Neu1	Sec13
Hist1h2bk	2.41016e-252	3.97799	0.076	0.002	6.5072e-248	Neu1	Hist1h2bk
Cyba	2.62406e-252	0.817379	1	0.981	7.08471e-248	Neu1	Cyba
Stub1	6.35185e-252	1.46982	0.51	0.098	1.71493e-247	Neu1	Stub1
Galnt1	9.40043e-252	1.27309	0.55	0.11	2.53802e-247	Neu1	Galnt1
Pold2	1.6241e-251	4.52777	0.065	0.001	4.3849e-247	Neu1	Pold2
Mtdh	1.80762e-251	1.17521	0.651	0.147	4.8804e-247	Neu1	Mtdh
Fut8	2.14456e-251	1.55809	0.319	0.043	5.7901e-247	Neu1	Fut8
Dap3	4.13317e-251	1.40023	0.449	0.078	1.11591e-246	Neu1	Dap3
Gmps	8.09847e-251	1.66502	0.345	0.049	2.18651e-246	Neu1	Gmps
Atp5j	1.19135e-250	1.3134	0.99	0.579	3.21652e-246	Neu1	Atp5j
Rpl11	2.07988e-250	1.22665	0.997	0.675	5.61546e-246	Neu1	Rpl11
Ldhb	2.91806e-250	2.78431	0.167	0.012	7.87847e-246	Neu1	Ldhb
Cdk2ap1	3.48638e-250	1.45997	0.455	0.08	9.41289e-246	Neu1	Cdk2ap1
Rbm15	4.13224e-250	1.94152	0.271	0.031	1.11566e-245	Neu1	Rbm15
Igsf5	4.8347e-250	1.56366	0.532	0.107	1.30532e-245	Neu1	Igsf5
Atp1b1	4.90606e-250	3.87574	0.087	0.003	1.32459e-245	Neu1	Atp1b1
Suz12	4.99223e-250	1.48167	0.645	0.151	1.34785e-245	Neu1	Suz12
Naa16	7.90425e-250	1.899	0.299	0.038	2.13407e-245	Neu1	Naa16
Ocrl	8.74075e-250	2.60613	0.164	0.012	2.35992e-245	Neu1	Ocrl
Ube2v2	8.75947e-250	2.01148	0.279	0.034	2.36497e-245	Neu1	Ube2v2
Ybx1	1.07399e-249	1.39038	0.982	0.535	2.89967e-245	Neu1	Ybx1
Ndufb7	1.09998e-249	1.27601	0.996	0.583	2.96984e-245	Neu1	Ndufb7
Mettl26	1.74081e-249	2.21203	0.227	0.023	4.70002e-245	Neu1	Mettl26
Rpl8	3.43608e-249	1.35409	0.992	0.65	9.27708e-245	Neu1	Rpl8
Mrps10	9.9684e-249	2.86726	0.158	0.011	2.69137e-244	Neu1	Mrps10
Alg5	1.64182e-248	2.06902	0.246	0.027	4.43276e-244	Neu1	Alg5
Get4	3.16477e-248	1.55157	0.383	0.06	8.54456e-244	Neu1	Get4
Bcl2l12	3.47452e-248	3.0338	0.132	0.007	9.38085e-244	Neu1	Bcl2l12
Klrb1f	4.18573e-248	4.06788	0.095	0.003	1.1301e-243	Neu1	Klrb1f
Cdc6	5.30511e-248	3.35972	0.121	0.006	1.43233e-243	Neu1	Cdc6
AI506816	9.03791e-248	2.472	0.172	0.013	2.44014e-243	Neu1	AI506816
Gm47071	1.06874e-247	1.62699	0.609	0.14	2.8855e-243	Neu1	Gm47071
Rbm8a	1.44311e-247	1.3608	0.867	0.259	3.89625e-243	Neu1	Rbm8a
Cep192	1.52625e-247	1.54982	0.336	0.047	4.12073e-243	Neu1	Cep192
Timeless	1.69569e-247	4.30796	0.076	0.002	4.57821e-243	Neu1	Timeless
Mtx2	2.97284e-247	2.53391	0.212	0.02	8.02638e-243	Neu1	Mtx2
mt-Atp6	3.00017e-247	1.67438	0.994	0.817	8.10016e-243	Neu1	mt-Atp6
Kctd9	3.48145e-247	2.25803	0.226	0.023	9.39958e-243	Neu1	Kctd9
Mlst8	3.50214e-247	2.10575	0.326	0.045	9.45543e-243	Neu1	Mlst8
Grpel1	4.00049e-247	1.27986	0.695	0.165	1.08009e-242	Neu1	Grpel1
2810006K23Rik	5.53567e-247	2.97325	0.124	0.006	1.49458e-242	Neu1	2810006K23Rik
Exoc4	1.16185e-246	1.2935	0.612	0.137	3.13687e-242	Neu1	Exoc4
Cd177	1.34352e-246	1.40823	0.997	0.511	3.62737e-242	Neu1	Cd177
Alg6	2.18397e-246	3.96322	0.078	0.002	5.8965e-242	Neu1	Alg6
Rpe	2.89643e-246	1.49348	0.597	0.13	7.82006e-242	Neu1	Rpe
Rpl5	3.96221e-246	1.43368	0.892	0.293	1.06976e-241	Neu1	Rpl5
Taf3	6.29199e-246	1.61051	0.39	0.063	1.69877e-241	Neu1	Taf3
Ndufb3	6.98898e-246	1.40423	0.908	0.293	1.88695e-241	Neu1	Ndufb3
9230114K14Rik	2.07773e-245	2.90055	0.147	0.009	5.60965e-241	Neu1	9230114K14Rik
Scaf11	3.48873e-245	1.34826	0.745	0.193	9.41922e-241	Neu1	Scaf11
Meaf6	5.09081e-245	1.91971	0.229	0.023	1.37447e-240	Neu1	Meaf6
Ccdc51	8.90476e-245	3.56133	0.097	0.004	2.40419e-240	Neu1	Ccdc51
Lrmp	2.23816e-244	1.37116	0.629	0.142	6.04282e-240	Neu1	Lrmp
Ccdc77	2.48199e-244	1.48517	0.403	0.066	6.70114e-240	Neu1	Ccdc77
Nkg7	2.49701e-244	2.40829	0.203	0.018	6.74168e-240	Neu1	Nkg7
Coq7	3.13415e-244	2.19267	0.191	0.016	8.46188e-240	Neu1	Coq7
2500002B13Rik	3.5083e-244	2.62477	0.192	0.017	9.47205e-240	Neu1	2500002B13Rik
Mpp7	5.50092e-244	1.40914	0.551	0.115	1.48519e-239	Neu1	Mpp7
Psmd2	1.72401e-243	1.47785	0.513	0.101	4.65465e-239	Neu1	Psmd2
Dynll1	2.4317e-243	1.39648	0.964	0.4	6.56536e-239	Neu1	Dynll1
Ripk3	3.05179e-243	2.61209	0.176	0.014	8.23952e-239	Neu1	Ripk3
Utp6	4.56944e-243	2.15514	0.214	0.021	1.2337e-238	Neu1	Utp6
Rpl21	9.4726e-243	1.20896	0.996	0.662	2.55751e-238	Neu1	Rpl21
Ppp1r7	1.25419e-242	1.66707	0.308	0.041	3.38619e-238	Neu1	Ppp1r7
Apoo	1.26209e-242	3.88236	0.096	0.004	3.40752e-238	Neu1	Apoo
Med28	1.61887e-242	1.28094	0.595	0.128	4.3708e-238	Neu1	Med28
Cox16	5.55906e-242	1.31165	0.542	0.111	1.50089e-237	Neu1	Cox16
Ciao2a	7.28305e-242	1.45677	0.758	0.204	1.96635e-237	Neu1	Ciao2a
Inip	8.9527e-242	2.08089	0.244	0.027	2.41714e-237	Neu1	Inip
Trnau1ap	9.0184e-242	2.32076	0.206	0.019	2.43488e-237	Neu1	Trnau1ap
Abcd3	1.08154e-241	2.33588	0.21	0.02	2.92006e-237	Neu1	Abcd3
mt-Nd5	1.36612e-241	1.5723	0.765	0.218	3.6884e-237	Neu1	mt-Nd5
Polr2i	1.46036e-241	1.31727	0.44	0.077	3.94284e-237	Neu1	Polr2i
Ets1	1.75001e-241	1.43256	0.714	0.181	4.72486e-237	Neu1	Ets1
Wwox	2.97481e-241	1.60452	0.421	0.074	8.0317e-237	Neu1	Wwox
Lsm7	1.02967e-240	2.72244	0.153	0.01	2.78e-236	Neu1	Lsm7
Rps4x	2.69868e-240	1.56455	0.969	0.466	7.28616e-236	Neu1	Rps4x
Arl6ip1	2.55658e-239	1.89894	0.942	0.538	6.9025e-235	Neu1	Arl6ip1
Mtch2	4.70881e-239	1.37917	0.438	0.078	1.27133e-234	Neu1	Mtch2
Tardbp	1.0921e-238	1.3682	0.501	0.098	2.94856e-234	Neu1	Tardbp
Atp2a2	1.61237e-238	1.68462	0.373	0.06	4.35324e-234	Neu1	Atp2a2
Srgap2	1.64197e-238	1.18359	0.687	0.167	4.43316e-234	Neu1	Srgap2
Acp1	1.77399e-238	1.33998	0.536	0.109	4.78959e-234	Neu1	Acp1
Map4k1	1.67952e-237	2.14296	0.215	0.021	4.53454e-233	Neu1	Map4k1
Miip	3.29848e-237	1.54271	0.322	0.045	8.90556e-233	Neu1	Miip
Psma6	3.52532e-237	1.43692	0.818	0.24	9.51801e-233	Neu1	Psma6
Lrp8	1.01484e-236	1.94303	0.297	0.04	2.73997e-232	Neu1	Lrp8
Sept11	1.33246e-236	3.03829	0.129	0.007	3.59752e-232	Neu1	Sept11
Cep76	1.35961e-236	3.0065	0.106	0.005	3.67081e-232	Neu1	Cep76
Snrnp35	1.62025e-236	2.5397	0.177	0.014	4.37451e-232	Neu1	Snrnp35
Abhd5	1.69102e-236	1.36289	0.947	0.373	4.56559e-232	Neu1	Abhd5
Btnl9	1.87381e-236	3.4345	0.112	0.005	5.0591e-232	Neu1	Btnl9
Gins4	1.87965e-236	1.73365	0.3	0.04	5.07488e-232	Neu1	Gins4
Rpl35	3.39788e-236	1.39668	0.837	0.258	9.17395e-232	Neu1	Rpl35
Pycard	6.97561e-236	1.36664	0.769	0.212	1.88335e-231	Neu1	Pycard
Selenof	8.09537e-236	1.39584	0.864	0.272	2.18567e-231	Neu1	Selenof
Tmed9	1.30808e-235	1.37206	0.673	0.164	3.53169e-231	Neu1	Tmed9
Suclg1	1.53347e-235	1.30681	0.542	0.112	4.1402e-231	Neu1	Suclg1
Vkorc1l1	1.78508e-235	1.42798	0.451	0.083	4.81955e-231	Neu1	Vkorc1l1
Atp5d	2.13829e-235	1.40684	0.91	0.318	5.77316e-231	Neu1	Atp5d
Ddias	4.06483e-235	2.60577	0.132	0.008	1.09746e-230	Neu1	Ddias
Idh3b	8.63013e-235	1.7091	0.31	0.043	2.33005e-230	Neu1	Idh3b
Alms1	8.88081e-235	3.3943	0.094	0.004	2.39773e-230	Neu1	Alms1
Lnpk	1.61907e-234	1.24767	0.751	0.197	4.37133e-230	Neu1	Lnpk
Cox6b2	3.4958e-234	3.57485	0.115	0.006	9.43832e-230	Neu1	Cox6b2
Commd10	5.87951e-234	2.32233	0.176	0.014	1.58741e-229	Neu1	Commd10
Emc8	6.26336e-234	1.64424	0.297	0.04	1.69105e-229	Neu1	Emc8
Ankrd54	9.28744e-234	1.994	0.2	0.019	2.50752e-229	Neu1	Ankrd54
Cbwd1	9.67751e-234	1.77658	0.324	0.047	2.61283e-229	Neu1	Cbwd1
Parp2	1.09779e-233	2.24972	0.19	0.017	2.96393e-229	Neu1	Parp2
Tmem208	1.10446e-233	1.24642	0.614	0.138	2.98193e-229	Neu1	Tmem208
Tbcb	1.16678e-233	1.40076	0.792	0.222	3.1502e-229	Neu1	Tbcb
Ndufb6	1.44184e-233	1.22459	0.747	0.191	3.89283e-229	Neu1	Ndufb6
Rbm17	2.31154e-233	1.3831	0.56	0.121	6.24093e-229	Neu1	Rbm17
Dis3l	2.38886e-233	3.13515	0.097	0.004	6.44967e-229	Neu1	Dis3l
Dzip3	4.28603e-233	2.10221	0.277	0.035	1.15719e-228	Neu1	Dzip3
Atp5b	4.97041e-233	1.43526	0.954	0.417	1.34196e-228	Neu1	Atp5b
Cnot9	7.23084e-233	2.3279	0.186	0.016	1.95225e-228	Neu1	Cnot9
Slc1a5	8.1396e-233	2.58526	0.165	0.013	2.19761e-228	Neu1	Slc1a5
Itgb2l	1.1724e-232	1.4513	0.551	0.117	3.16538e-228	Neu1	Itgb2l
Eif6	1.48561e-232	1.31071	0.658	0.157	4.01099e-228	Neu1	Eif6
Esyt1	2.1307e-232	1.62927	0.401	0.069	5.75268e-228	Neu1	Esyt1
Gm34680	2.69613e-232	1.3798	0.571	0.124	7.27928e-228	Neu1	Gm34680
Akr1b3	3.70551e-232	2.75076	0.15	0.01	1.00045e-227	Neu1	Akr1b3
Calcrl	1.27586e-231	1.48057	0.651	0.163	3.44469e-227	Neu1	Calcrl
C2cd5	1.4231e-231	1.33904	0.482	0.094	3.84224e-227	Neu1	C2cd5
1810055G02Rik	1.77357e-231	1.82799	0.303	0.042	4.78846e-227	Neu1	1810055G02Rik
Tarbp2	1.01631e-230	2.46171	0.174	0.014	2.74394e-226	Neu1	Tarbp2
Hipk2	1.18118e-230	1.26031	0.828	0.244	3.18906e-226	Neu1	Hipk2
Cep152	1.19067e-230	2.32778	0.196	0.018	3.2147e-226	Neu1	Cep152
Taf15	1.54163e-230	1.16553	0.573	0.125	4.16226e-226	Neu1	Taf15
Naxe	2.09623e-230	1.7558	0.341	0.052	5.65962e-226	Neu1	Naxe
Fip1l1	3.0917e-230	1.2353	0.637	0.151	8.34727e-226	Neu1	Fip1l1
2610020C07Rik	4.16155e-230	1.94356	0.249	0.029	1.12358e-225	Neu1	2610020C07Rik
Haus7	4.78436e-230	3.25936	0.114	0.006	1.29173e-225	Neu1	Haus7
Pcbp1	6.14365e-230	1.2246	0.854	0.251	1.65872e-225	Neu1	Pcbp1
Nifk	3.76218e-229	1.60731	0.297	0.041	1.01575e-224	Neu1	Nifk
mt-Cytb	5.25658e-229	1.51229	0.985	0.669	1.41922e-224	Neu1	mt-Cytb
Usp5	6.26085e-229	1.61279	0.413	0.073	1.69037e-224	Neu1	Usp5
Trim35	6.53428e-229	2.16972	0.223	0.024	1.76419e-224	Neu1	Trim35
Psrc1	7.49285e-229	5.00914	0.053	0.001	2.023e-224	Neu1	Psrc1
Rhou	1.11371e-228	1.42867	0.588	0.134	3.0069e-224	Neu1	Rhou
Agps	1.78234e-228	1.36957	0.855	0.267	4.81215e-224	Neu1	Agps
Naa20	2.10759e-228	1.32421	0.438	0.08	5.6903e-224	Neu1	Naa20
Rps3a1	2.89711e-228	1.11471	0.999	0.744	7.8219e-224	Neu1	Rps3a1
Ttc32	3.58183e-228	1.27784	0.479	0.093	9.67059e-224	Neu1	Ttc32
Ttf2	5.02197e-228	2.10539	0.142	0.01	1.35588e-223	Neu1	Ttf2
Gm2788	8.07472e-228	2.70403	0.114	0.006	2.18009e-223	Neu1	Gm2788
Clpb	1.18352e-227	2.91626	0.133	0.008	3.19539e-223	Neu1	Clpb
Gin1	1.25754e-227	1.89798	0.253	0.03	3.39523e-223	Neu1	Gin1
Pdia3	2.46145e-227	1.50886	0.797	0.248	6.64566e-223	Neu1	Pdia3
Kcnq1ot1	2.74487e-227	2.79527	0.149	0.011	7.41086e-223	Neu1	Kcnq1ot1
Smarca4	1.02536e-226	1.5251	0.426	0.077	2.76836e-222	Neu1	Smarca4
Rpl35a	1.36166e-226	1.02397	0.997	0.865	3.67636e-222	Neu1	Rpl35a
Dcps	2.12319e-226	1.56767	0.304	0.043	5.73241e-222	Neu1	Dcps
Prim2	3.49645e-226	1.28621	0.346	0.054	9.44007e-222	Neu1	Prim2
Cab39l	5.54935e-226	1.43407	0.49	0.099	1.49827e-221	Neu1	Cab39l
Cox7c	6.57799e-226	1.26218	0.988	0.624	1.77599e-221	Neu1	Cox7c
C3	5.03175e-225	1.39809	0.965	0.405	1.35852e-220	Neu1	C3
Lonp1	1.65484e-224	2.39322	0.179	0.016	4.46791e-220	Neu1	Lonp1
Rtel1	2.67241e-224	3.19634	0.118	0.006	7.21525e-220	Neu1	Rtel1
Thoc1	3.22943e-224	1.88629	0.253	0.031	8.71914e-220	Neu1	Thoc1
Pym1	3.70345e-224	1.97675	0.241	0.028	9.99896e-220	Neu1	Pym1
Snrpa	4.19327e-224	2.00107	0.274	0.036	1.13214e-219	Neu1	Snrpa
Med30	4.21356e-224	1.16652	0.84	0.242	1.13762e-219	Neu1	Med30
Bud23	4.8563e-224	1.7414	0.249	0.03	1.31115e-219	Neu1	Bud23
Eif2a	1.85732e-223	1.80384	0.291	0.04	5.01458e-219	Neu1	Eif2a
Supt16	2.33182e-223	1.37638	0.522	0.111	6.29567e-219	Neu1	Supt16
Ccdc14	5.67707e-223	4.09022	0.065	0.001	1.53275e-218	Neu1	Ccdc14
Eif3h	6.03531e-223	1.32493	0.845	0.266	1.62947e-218	Neu1	Eif3h
Khsrp	7.32696e-223	1.39675	0.419	0.076	1.97821e-218	Neu1	Khsrp
Dnajb14	1.37885e-222	1.73764	0.473	0.096	3.72275e-218	Neu1	Dnajb14
Chordc1	1.77608e-222	1.74701	0.341	0.053	4.79525e-218	Neu1	Chordc1
Dpp9	1.78773e-222	1.75651	0.285	0.038	4.82668e-218	Neu1	Dpp9
Brd9	1.84019e-222	1.16264	0.663	0.162	4.96833e-218	Neu1	Brd9
F10	1.96002e-222	1.35542	0.34	0.053	5.29185e-218	Neu1	F10
Ncl	2.29648e-222	1.34301	0.842	0.265	6.20027e-218	Neu1	Ncl
Sf3a1	4.82804e-222	1.94738	0.255	0.031	1.30352e-217	Neu1	Sf3a1
Mrpl30	4.98194e-222	1.15011	0.683	0.17	1.34507e-217	Neu1	Mrpl30
Ywhae	7.91144e-222	1.41525	0.923	0.377	2.13601e-217	Neu1	Ywhae
Zfp91	1.46404e-221	1.25353	0.704	0.183	3.95277e-217	Neu1	Zfp91
Ap2a2	1.98297e-221	1.23788	0.655	0.16	5.35381e-217	Neu1	Ap2a2
mt-Nd2	2.00139e-221	1.62668	0.841	0.295	5.40355e-217	Neu1	mt-Nd2
E2f1	2.1619e-221	2.59208	0.182	0.016	5.83691e-217	Neu1	E2f1
Psmb5	2.27874e-221	1.2979	0.862	0.27	6.15236e-217	Neu1	Psmb5
Rab28	3.02473e-221	1.25423	0.786	0.222	8.16648e-217	Neu1	Rab28
Sdhc	3.0281e-221	1.47161	0.391	0.068	8.17557e-217	Neu1	Sdhc
Cpsf2	5.80207e-221	1.60952	0.374	0.063	1.5665e-216	Neu1	Cpsf2
Eif2s2	6.14552e-221	1.25281	0.923	0.328	1.65923e-216	Neu1	Eif2s2
mt-Nd6	6.75044e-221	2.41084	0.237	0.028	1.82255e-216	Neu1	mt-Nd6
E2f3	7.30132e-221	1.62553	0.379	0.065	1.97128e-216	Neu1	E2f3
Rpl36	1.11613e-220	1.2959	0.972	0.417	3.01345e-216	Neu1	Rpl36
Plppr3	2.08887e-220	3.35166	0.096	0.004	5.63974e-216	Neu1	Plppr3
Nudt1	2.28695e-220	2.58371	0.154	0.012	6.17453e-216	Neu1	Nudt1
Hnrnph1	2.80766e-220	1.27032	0.672	0.169	7.58041e-216	Neu1	Hnrnph1
Cuedc2	5.37178e-220	1.28253	0.682	0.173	1.45033e-215	Neu1	Cuedc2
Cmc1	6.07693e-220	2.3064	0.191	0.018	1.64071e-215	Neu1	Cmc1
2810004N23Rik	6.29516e-220	2.11482	0.204	0.021	1.69963e-215	Neu1	2810004N23Rik
Apmap	1.0303e-219	1.45213	0.487	0.1	2.78171e-215	Neu1	Apmap
Lpgat1	1.71843e-219	1.29813	0.673	0.172	4.6396e-215	Neu1	Lpgat1
Plau	2.32255e-219	2.2817	0.222	0.025	6.27065e-215	Neu1	Plau
Ptges3	3.47113e-219	1.08471	0.719	0.185	9.3717e-215	Neu1	Ptges3
Hjurp	4.08132e-219	1.36881	0.859	0.28	1.10192e-214	Neu1	Hjurp
Hspd1	4.10782e-219	1.57622	0.331	0.051	1.10907e-214	Neu1	Hspd1
Mybl1	5.36781e-219	4.27691	0.058	0.001	1.44926e-214	Neu1	Mybl1
Pfdn6	6.30759e-219	1.12204	0.637	0.152	1.70299e-214	Neu1	Pfdn6
Rpl18	1.5118e-218	1.07734	0.996	0.695	4.0817e-214	Neu1	Rpl18
Psmc6	2.36464e-218	1.24175	0.736	0.198	6.38429e-214	Neu1	Psmc6
B3gnt2	2.69444e-218	1.22813	0.803	0.235	7.27472e-214	Neu1	B3gnt2
Ccdc61	1.07216e-217	3.24644	0.103	0.005	2.89474e-213	Neu1	Ccdc61
Hist1h2bp	1.42118e-217	3.95729	0.063	0.001	3.83704e-213	Neu1	Hist1h2bp
Mtf2	1.61673e-217	1.33766	0.406	0.073	4.36501e-213	Neu1	Mtf2
Hp1bp3	3.4407e-217	1.38335	0.809	0.256	9.28953e-213	Neu1	Hp1bp3
Gm47283	5.19531e-217	1.99038	0.272	0.036	1.40268e-212	Neu1	Gm47283
Mapkapk3	7.47216e-217	1.22742	0.69	0.178	2.01741e-212	Neu1	Mapkapk3
Baz1b	9.08636e-217	1.33185	0.642	0.161	2.45323e-212	Neu1	Baz1b
Atp2a3	1.67023e-216	1.23404	0.612	0.146	4.50944e-212	Neu1	Atp2a3
Mrpl2	2.05917e-216	1.94309	0.212	0.022	5.55957e-212	Neu1	Mrpl2
Gpr137c	4.1462e-216	1.91497	0.272	0.036	1.11943e-211	Neu1	Gpr137c
Czib	5.04094e-216	1.5085	0.444	0.086	1.361e-211	Neu1	Czib
Mrpl11	5.38641e-216	2.59065	0.167	0.014	1.45428e-211	Neu1	Mrpl11
Psmg1	6.04879e-216	2.2127	0.181	0.017	1.63311e-211	Neu1	Psmg1
Pop7	6.71952e-216	1.585	0.363	0.061	1.8142e-211	Neu1	Pop7
Romo1	6.95925e-216	1.18896	0.712	0.187	1.87893e-211	Neu1	Romo1
Exosc7	8.84595e-216	2.0523	0.25	0.031	2.38832e-211	Neu1	Exosc7
Scg5	9.53473e-216	3.91153	0.072	0.002	2.57428e-211	Neu1	Scg5
Cpne3	1.70349e-215	1.33516	0.959	0.421	4.59925e-211	Neu1	Cpne3
Specc1	2.23968e-215	1.2882	0.515	0.112	6.04691e-211	Neu1	Specc1
Klf5	5.68377e-215	1.27956	0.588	0.137	1.53456e-210	Neu1	Klf5
Stk26	5.75542e-215	1.2258	0.637	0.156	1.55391e-210	Neu1	Stk26
Aff2	5.80283e-215	1.59501	0.521	0.122	1.56671e-210	Neu1	Aff2
mt-Co1	1.02852e-214	1.03445	0.997	0.909	2.7769e-210	Neu1	mt-Co1
Pbdc1	1.67261e-214	1.10738	0.433	0.082	4.51587e-210	Neu1	Pbdc1
Tomt	2.036e-214	1.91142	0.245	0.03	5.49698e-210	Neu1	Tomt
Dad1	2.28271e-214	1.25395	0.555	0.126	6.16308e-210	Neu1	Dad1
Eif3a	2.33325e-214	1.18452	0.682	0.177	6.29954e-210	Neu1	Eif3a
Eif4g1	2.95951e-214	1.40992	0.459	0.092	7.99039e-210	Neu1	Eif4g1
Cep41	5.03855e-214	4.78563	0.059	0.001	1.36036e-209	Neu1	Cep41
Nop10	5.38374e-214	1.50161	0.355	0.059	1.45356e-209	Neu1	Nop10
Ppp1r14b	6.10849e-214	2.33726	0.219	0.025	1.64923e-209	Neu1	Ppp1r14b
Ppp1r35	6.24681e-214	1.16082	0.573	0.129	1.68658e-209	Neu1	Ppp1r35
Rps6	9.18455e-214	1.32083	0.974	0.48	2.47974e-209	Neu1	Rps6
Dicer1	2.05063e-213	2.00691	0.233	0.027	5.53649e-209	Neu1	Dicer1
Mrps18c	2.6066e-213	1.21467	0.847	0.26	7.03755e-209	Neu1	Mrps18c
Vps36	5.11998e-213	1.13236	0.738	0.199	1.38234e-208	Neu1	Vps36
Nbas	6.1708e-213	2.71198	0.169	0.015	1.66605e-208	Neu1	Nbas
Gtf2i	1.17367e-212	2.28212	0.163	0.014	3.16879e-208	Neu1	Gtf2i
Snrpb2	3.05486e-212	1.41588	0.431	0.082	8.24781e-208	Neu1	Snrpb2
Gm3942	3.06282e-212	1.80248	0.347	0.058	8.26931e-208	Neu1	Gm3942
Uevld	3.07719e-212	2.08094	0.187	0.018	8.30809e-208	Neu1	Uevld
Immp1l	3.13523e-212	1.52116	0.379	0.067	8.46481e-208	Neu1	Immp1l
Slx4	3.63904e-212	2.84134	0.112	0.006	9.82503e-208	Neu1	Slx4
Gtpbp4	5.7991e-212	1.26581	0.418	0.078	1.5657e-207	Neu1	Gtpbp4
Dcun1d5	2.48439e-211	1.26085	0.61	0.148	6.7076e-207	Neu1	Dcun1d5
Mpzl1	2.80449e-211	2.47415	0.199	0.02	7.57184e-207	Neu1	Mpzl1
Hist1h4b	6.14574e-211	6.7891	0.038	0	1.65929e-206	Neu1	Hist1h4b
Csnk2a1	1.80593e-210	1.1939	0.805	0.237	4.87584e-206	Neu1	Csnk2a1
Zfp280d	4.41043e-210	1.94891	0.268	0.036	1.19077e-205	Neu1	Zfp280d
Gm50322	6.87594e-210	3.63433	0.073	0.002	1.85643e-205	Neu1	Gm50322
Cfdp1	7.06539e-210	1.28627	0.477	0.098	1.90758e-205	Neu1	Cfdp1
Eif5b	1.3205e-209	1.14296	0.541	0.122	3.56522e-205	Neu1	Eif5b
Golim4	1.64818e-209	0.912879	0.867	0.262	4.44992e-205	Neu1	Golim4
Nol12	1.72551e-209	2.52002	0.165	0.014	4.65871e-205	Neu1	Nol12
Tex10	2.12612e-209	1.29365	0.433	0.084	5.74031e-205	Neu1	Tex10
Nhp2	2.49178e-209	1.18373	0.324	0.05	6.72757e-205	Neu1	Nhp2
Kctd18	3.0004e-209	1.85784	0.294	0.043	8.10077e-205	Neu1	Kctd18
Rps6kb1	4.28525e-209	1.18877	0.472	0.097	1.15697e-204	Neu1	Rps6kb1
Dele1	4.38525e-209	2.60495	0.146	0.011	1.18397e-204	Neu1	Dele1
Wee2	2.01985e-208	2.61878	0.144	0.011	5.45339e-204	Neu1	Wee2
Psmb4	2.16513e-208	1.28842	0.853	0.278	5.84564e-204	Neu1	Psmb4
Ints2	5.19323e-208	2.37476	0.145	0.011	1.40212e-203	Neu1	Ints2
1500015L24Rik	6.5139e-208	1.22796	0.762	0.226	1.75869e-203	Neu1	1500015L24Rik
Mrps31	8.53839e-208	2.42355	0.158	0.013	2.30528e-203	Neu1	Mrps31
Farsb	1.22673e-207	2.65762	0.115	0.007	3.31205e-203	Neu1	Farsb
Tcf3	1.43572e-207	1.61929	0.251	0.032	3.8763e-203	Neu1	Tcf3
Psmd5	2.18582e-207	1.48	0.319	0.05	5.90148e-203	Neu1	Psmd5
Anxa1	3.78449e-207	0.99211	1	0.941	1.02178e-202	Neu1	Anxa1
Pcna	5.36048e-207	1.54617	0.587	0.147	1.44728e-202	Neu1	Pcna
Chd1l	1.0134e-206	2.52556	0.159	0.013	2.73609e-202	Neu1	Chd1l
Zbtb14	1.77516e-206	2.99016	0.123	0.008	4.79275e-202	Neu1	Zbtb14
Fam118a	3.26798e-206	4.00129	0.073	0.002	8.82323e-202	Neu1	Fam118a
Slf1	3.54975e-206	2.40201	0.137	0.01	9.58396e-202	Neu1	Slf1
Taf6l	5.8536e-206	2.83574	0.113	0.006	1.58041e-201	Neu1	Taf6l
Slc35b2	7.07317e-206	1.79813	0.229	0.027	1.90969e-201	Neu1	Slc35b2
Impa1	7.8452e-206	1.28421	0.517	0.114	2.11813e-201	Neu1	Impa1
Pdia6	8.8682e-206	1.74577	0.478	0.105	2.39433e-201	Neu1	Pdia6
Polr2h	1.21937e-205	2.4774	0.162	0.014	3.29217e-201	Neu1	Polr2h
Psmd12	1.32077e-205	1.13784	0.591	0.141	3.56595e-201	Neu1	Psmd12
Eif3l	1.76009e-205	1.32503	0.369	0.064	4.75207e-201	Neu1	Eif3l
Impa2	1.92969e-205	1.1958	0.553	0.126	5.20998e-201	Neu1	Impa2
Nucb1	2.7473e-205	1.31458	0.532	0.121	7.41744e-201	Neu1	Nucb1
Mthfd1l	4.94132e-205	2.77341	0.145	0.011	1.33411e-200	Neu1	Mthfd1l
Uqcc2	5.63503e-205	1.55765	0.278	0.039	1.5214e-200	Neu1	Uqcc2
S100a1	7.26697e-205	1.40118	0.364	0.064	1.96201e-200	Neu1	S100a1
Gm15489	8.19896e-205	3.14407	0.101	0.005	2.21364e-200	Neu1	Gm15489
Ddx46	1.41821e-204	1.21341	0.622	0.155	3.82902e-200	Neu1	Ddx46
Palb2	1.77329e-204	3.91229	0.073	0.002	4.78769e-200	Neu1	Palb2
Sgpp1	2.02752e-204	1.64479	0.287	0.042	5.47409e-200	Neu1	Sgpp1
Plac8	4.38038e-204	1.38419	0.892	0.349	1.18266e-199	Neu1	Plac8
Ppip5k2	4.77651e-204	1.91456	0.25	0.033	1.28961e-199	Neu1	Ppip5k2
Smdt1	4.97239e-204	1.21023	0.974	0.456	1.3425e-199	Neu1	Smdt1
Slc25a25	7.04956e-204	2.25024	0.159	0.014	1.90331e-199	Neu1	Slc25a25
Mrpl27	7.9896e-204	1.51405	0.327	0.053	2.15711e-199	Neu1	Mrpl27
Baiap2	8.19874e-204	1.88859	0.222	0.026	2.21358e-199	Neu1	Baiap2
Sclt1	4.20569e-203	1.44123	0.244	0.031	1.13549e-198	Neu1	Sclt1
Paqr7	6.80767e-203	1.71292	0.326	0.053	1.838e-198	Neu1	Paqr7
Trappc2l	1.35546e-202	1.24657	0.719	0.203	3.65959e-198	Neu1	Trappc2l
Usp46	1.69435e-202	1.29895	0.609	0.152	4.57457e-198	Neu1	Usp46
Pelp1	3.37283e-202	2.62037	0.149	0.012	9.10631e-198	Neu1	Pelp1
2300009A05Rik	3.41772e-202	1.90082	0.223	0.027	9.22749e-198	Neu1	2300009A05Rik
Snrnp48	3.63941e-202	1.2654	0.353	0.06	9.82603e-198	Neu1	Snrnp48
Ints11	1.64139e-201	1.56622	0.314	0.05	4.43158e-197	Neu1	Ints11
Mcee	1.8718e-201	1.17991	0.655	0.17	5.05368e-197	Neu1	Mcee
Fcor	3.05638e-201	1.74329	0.272	0.038	8.25191e-197	Neu1	Fcor
Ubash3a	4.67626e-201	2.36112	0.178	0.017	1.26254e-196	Neu1	Ubash3a
Eif1b	7.29153e-201	1.20059	0.831	0.264	1.96864e-196	Neu1	Eif1b
H2afy	1.18517e-200	1.25647	0.871	0.298	3.19984e-196	Neu1	H2afy
Rad54l	1.36286e-200	3.22029	0.088	0.004	3.6796e-196	Neu1	Rad54l
Hras	1.51189e-200	1.19596	0.433	0.086	4.08194e-196	Neu1	Hras
Hnrnpl	2.17609e-200	1.21982	0.764	0.223	5.87523e-196	Neu1	Hnrnpl
Raly	2.27496e-200	1.2446	0.805	0.25	6.14215e-196	Neu1	Raly
Mybl2	2.64896e-200	2.79226	0.109	0.006	7.15193e-196	Neu1	Mybl2
Yeats4	2.77071e-200	1.07467	0.736	0.204	7.48065e-196	Neu1	Yeats4
Ptges2	3.97881e-200	1.99074	0.21	0.024	1.07424e-195	Neu1	Ptges2
Tomm70a	4.61068e-200	1.65939	0.287	0.043	1.24484e-195	Neu1	Tomm70a
Hypk	5.11768e-200	1.15247	0.529	0.12	1.38172e-195	Neu1	Hypk
St3gal2	7.42184e-200	1.71052	0.314	0.05	2.00382e-195	Neu1	St3gal2
BC028777	9.988e-200	2.71037	0.083	0.003	2.69666e-195	Neu1	BC028777
Cdan1	1.72176e-199	3.34783	0.087	0.004	4.64858e-195	Neu1	Cdan1
Tsfm	1.74651e-199	2.46074	0.114	0.007	4.71541e-195	Neu1	Tsfm
Caprin2	2.02205e-199	4.23097	0.073	0.002	5.45934e-195	Neu1	Caprin2
Psmd9	2.67052e-199	1.42539	0.333	0.055	7.21015e-195	Neu1	Psmd9
Psmd3	2.85921e-199	1.58058	0.303	0.047	7.71959e-195	Neu1	Psmd3
Dnajb11	4.10932e-199	1.30024	0.635	0.167	1.10947e-194	Neu1	Dnajb11
Srp19	6.69575e-199	1.10795	0.695	0.189	1.80779e-194	Neu1	Srp19
Tango6	1.09318e-198	1.55776	0.344	0.06	2.95149e-194	Neu1	Tango6
Carnmt1	1.09359e-198	1.35429	0.265	0.037	2.95259e-194	Neu1	Carnmt1
Rexo5	1.3371e-198	2.66684	0.122	0.008	3.61002e-194	Neu1	Rexo5
Cdc37	2.50398e-198	1.19535	0.69	0.189	6.76048e-194	Neu1	Cdc37
Wdr90	5.52165e-198	4.07518	0.059	0.001	1.49079e-193	Neu1	Wdr90
Tspan32	5.73184e-198	1.49252	0.427	0.086	1.54754e-193	Neu1	Tspan32
Shf	5.76579e-198	3.13695	0.109	0.006	1.55671e-193	Neu1	Shf
Numa1	6.38008e-198	1.08955	0.531	0.121	1.72256e-193	Neu1	Numa1
Zranb2	8.58201e-198	1.16138	0.577	0.139	2.31706e-193	Neu1	Zranb2
Cdpf1	8.83358e-198	3.01678	0.109	0.006	2.38498e-193	Neu1	Cdpf1
Ndufaf8	2.12357e-197	1.19573	0.433	0.087	5.73344e-193	Neu1	Ndufaf8
Stoml2	4.56414e-197	1.53341	0.277	0.04	1.23227e-192	Neu1	Stoml2
Gtf2f1	4.607e-197	1.07909	0.565	0.134	1.24384e-192	Neu1	Gtf2f1
Adap1	4.71499e-197	1.20129	0.45	0.093	1.273e-192	Neu1	Adap1
Trmt2a	5.69337e-197	2.67558	0.124	0.008	1.53715e-192	Neu1	Trmt2a
C1qtnf12	6.15691e-197	1.86186	0.301	0.048	1.66231e-192	Neu1	C1qtnf12
Gna15	7.76016e-197	1.81383	0.305	0.048	2.09517e-192	Neu1	Gna15
U2af2	8.91087e-197	1.17296	0.565	0.135	2.40584e-192	Neu1	U2af2
B020010K11Rik	1.18581e-196	2.09024	0.151	0.013	3.20157e-192	Neu1	B020010K11Rik
Pnp	1.24588e-196	1.0831	0.822	0.255	3.36374e-192	Neu1	Pnp
Psip1	1.85163e-196	1.05523	0.556	0.131	4.9992e-192	Neu1	Psip1
Dnajc4	2.30717e-196	1.46258	0.331	0.055	6.22913e-192	Neu1	Dnajc4
Gm15518	2.36585e-196	2.24445	0.203	0.023	6.38755e-192	Neu1	Gm15518
Gars	2.72701e-196	1.28854	0.356	0.063	7.36267e-192	Neu1	Gars
Rbm28	3.11326e-196	1.40542	0.315	0.051	8.4055e-192	Neu1	Rbm28
Lars	3.49659e-196	1.57179	0.353	0.062	9.44045e-192	Neu1	Lars
Tcirg1	6.12399e-196	1.22184	0.395	0.075	1.65342e-191	Neu1	Tcirg1
Il3ra	9.78711e-196	2.1532	0.205	0.023	2.64242e-191	Neu1	Il3ra
Ptpmt1	1.16503e-195	2.33706	0.162	0.015	3.14546e-191	Neu1	Ptpmt1
Fbxo34	1.16736e-195	1.19604	0.462	0.098	3.15176e-191	Neu1	Fbxo34
Hacd1	2.11586e-195	3.00034	0.092	0.004	5.7126e-191	Neu1	Hacd1
Trmo	2.14373e-195	4.4349	0.054	0.001	5.78785e-191	Neu1	Trmo
Dpm3	5.27094e-195	1.19763	0.546	0.13	1.4231e-190	Neu1	Dpm3
Tubgcp2	7.56531e-195	1.8626	0.212	0.025	2.04256e-190	Neu1	Tubgcp2
Cyb561a3	1.07609e-194	1.54954	0.344	0.06	2.90532e-190	Neu1	Cyb561a3
Chrac1	1.1065e-194	1.26652	0.442	0.091	2.98743e-190	Neu1	Chrac1
Luc7l	1.19288e-194	1.21209	0.405	0.079	3.22066e-190	Neu1	Luc7l
Ube2m	1.84462e-194	1.20024	0.84	0.27	4.98029e-190	Neu1	Ube2m
Pdcd2	2.62086e-194	2.39043	0.129	0.009	7.07605e-190	Neu1	Pdcd2
Rfc1	2.9976e-194	1.32197	0.565	0.14	8.09322e-190	Neu1	Rfc1
Hdgfl2	3.24202e-194	1.3925	0.3	0.047	8.75312e-190	Neu1	Hdgfl2
Pmm1	4.15638e-194	2.8473	0.112	0.007	1.12218e-189	Neu1	Pmm1
Magoh	4.54836e-194	1.22095	0.935	0.372	1.22801e-189	Neu1	Magoh
Smarcad1	4.58763e-194	2.34377	0.178	0.018	1.23861e-189	Neu1	Smarcad1
Ttc9c	5.22898e-194	1.65783	0.269	0.039	1.41177e-189	Neu1	Ttc9c
Parvg	5.79959e-194	1.18132	0.717	0.202	1.56583e-189	Neu1	Parvg
Heatr6	6.07912e-194	1.28457	0.445	0.093	1.6413e-189	Neu1	Heatr6
Tmem230	6.34799e-194	1.4834	0.372	0.069	1.71389e-189	Neu1	Tmem230
1700123O20Rik	6.47153e-194	1.1096	0.568	0.135	1.74725e-189	Neu1	1700123O20Rik
Tmem238	9.70397e-194	3.98203	0.065	0.002	2.61998e-189	Neu1	Tmem238
Stip1	1.00955e-193	1.0517	0.446	0.092	2.72568e-189	Neu1	Stip1
Ssr4	4.8372e-193	1.21614	0.729	0.213	1.306e-188	Neu1	Ssr4
Cox7b	6.34096e-193	1.18212	0.905	0.332	1.712e-188	Neu1	Cox7b
Eif3g	7.96511e-193	1.35724	0.328	0.055	2.1505e-188	Neu1	Eif3g
Tmsb10	9.47172e-193	1.23317	0.892	0.353	2.55727e-188	Neu1	Tmsb10
Ifi30	9.68354e-193	1.51625	0.279	0.042	2.61446e-188	Neu1	Ifi30
Tex52	1.6472e-192	6.27218	0.035	0	4.44729e-188	Neu1	Tex52
Nfatc2ip	4.41756e-192	2.06051	0.159	0.014	1.1927e-187	Neu1	Nfatc2ip
Mphosph10	4.68067e-192	1.40936	0.331	0.056	1.26373e-187	Neu1	Mphosph10
Mrpl46	5.29574e-192	2.02811	0.196	0.022	1.4298e-187	Neu1	Mrpl46
Rps2	6.56024e-192	1.69401	0.964	0.528	1.7712e-187	Neu1	Rps2
Eif4a3	8.49024e-192	1.08165	0.608	0.154	2.29228e-187	Neu1	Eif4a3
Rbis	8.8766e-192	1.46943	0.345	0.061	2.39659e-187	Neu1	Rbis
E2f6	1.59995e-191	4.02477	0.058	0.001	4.31969e-187	Neu1	E2f6
Ndufa2	1.96814e-191	1.20103	0.96	0.425	5.31379e-187	Neu1	Ndufa2
Prpf4b	2.19823e-191	1.06654	0.583	0.145	5.93501e-187	Neu1	Prpf4b
Med10	2.8753e-191	1.22713	0.554	0.134	7.76303e-187	Neu1	Med10
Pwp1	3.31367e-191	1.2553	0.49	0.11	8.94659e-187	Neu1	Pwp1
Tecr	3.92649e-191	1.20569	0.959	0.402	1.06011e-186	Neu1	Tecr
Psma2	3.96476e-191	1.23849	0.953	0.445	1.07044e-186	Neu1	Psma2
Reep5	3.96751e-191	1.19764	0.965	0.452	1.07119e-186	Neu1	Reep5
Pfdn2	5.02709e-191	0.863907	0.626	0.156	1.35726e-186	Neu1	Pfdn2
Stk39	8.52615e-191	1.3228	0.529	0.127	2.30198e-186	Neu1	Stk39
Ebp	1.2192e-190	0.990468	0.592	0.144	3.29172e-186	Neu1	Ebp
Atpif1	1.50872e-190	1.17555	0.923	0.371	4.07339e-186	Neu1	Atpif1
Ppig	1.62554e-190	1.12697	0.758	0.23	4.38878e-186	Neu1	Ppig
Bzw1	2.51769e-190	1.19196	0.9	0.333	6.79751e-186	Neu1	Bzw1
Ddx42	3.14999e-190	1.13496	0.456	0.097	8.50466e-186	Neu1	Ddx42
Ap2s1	3.62951e-190	1.2444	0.931	0.39	9.7993e-186	Neu1	Ap2s1
Zfp422	4.28803e-190	2.24503	0.156	0.014	1.15773e-185	Neu1	Zfp422
Nolc1	5.58533e-190	2.38331	0.147	0.013	1.50798e-185	Neu1	Nolc1
Bet1	7.84738e-190	1.61539	0.318	0.053	2.11871e-185	Neu1	Bet1
Tbc1d8b	8.21204e-190	2.36296	0.149	0.013	2.21717e-185	Neu1	Tbc1d8b
Mrpl32	9.20953e-190	1.15204	0.5	0.113	2.48648e-185	Neu1	Mrpl32
Pkig	9.22339e-190	1.37858	0.24	0.032	2.49022e-185	Neu1	Pkig
Txnl4a	1.71316e-189	1.12961	0.394	0.076	4.62537e-185	Neu1	Txnl4a
Brix1	3.97008e-189	1.65771	0.265	0.039	1.07188e-184	Neu1	Brix1
Eef1e1	4.73866e-189	2.87601	0.114	0.007	1.27939e-184	Neu1	Eef1e1
Orc1	5.77458e-189	2.99527	0.095	0.005	1.55908e-184	Neu1	Orc1
Pbx3	6.54556e-189	1.88279	0.179	0.019	1.76724e-184	Neu1	Pbx3
Smim6	7.45387e-189	2.93102	0.128	0.009	2.01247e-184	Neu1	Smim6
Mrps18a	1.06807e-188	1.36812	0.332	0.057	2.88368e-184	Neu1	Mrps18a
Serhl	1.08629e-188	2.45341	0.144	0.012	2.93287e-184	Neu1	Serhl
Tkt	1.70263e-188	1.03102	1	0.681	4.59692e-184	Neu1	Tkt
Cnpy2	2.02591e-188	1.30291	0.364	0.067	5.46975e-184	Neu1	Cnpy2
Entpd5	2.9069e-188	1.47223	0.342	0.061	7.84833e-184	Neu1	Entpd5
Mrpl53	5.68947e-188	1.137	0.45	0.095	1.5361e-183	Neu1	Mrpl53
Cops8	6.14527e-188	1.17322	0.497	0.113	1.65916e-183	Neu1	Cops8
Hint2	1.19169e-187	2.6058	0.154	0.014	3.21744e-183	Neu1	Hint2
Srp68	1.85292e-187	1.66675	0.264	0.039	5.00269e-183	Neu1	Srp68
Rbbp8	3.12434e-187	0.821995	0.541	0.13	8.43541e-183	Neu1	Rbbp8
Rint1	6.90359e-187	2.20616	0.145	0.012	1.8639e-182	Neu1	Rint1
Appl1	1.22284e-186	1.11756	0.521	0.122	3.30154e-182	Neu1	Appl1
Nsa2	1.23079e-186	1.09376	0.755	0.227	3.323e-182	Neu1	Nsa2
Gm48853	2.18212e-186	5.89754	0.035	0	5.8915e-182	Neu1	Gm48853
Gpr160	2.38738e-186	1.48168	0.356	0.066	6.44568e-182	Neu1	Gpr160
B230219D22Rik	6.37303e-186	1.08834	0.631	0.166	1.72065e-181	Neu1	B230219D22Rik
F2	1.03992e-185	5.16952	0.041	0	2.80769e-181	Neu1	F2
Gm11592	1.11592e-185	2.49083	0.16	0.015	3.01288e-181	Neu1	Gm11592
Usp24	3.01084e-185	1.46191	0.263	0.039	8.12898e-181	Neu1	Usp24
Mrpl3	3.21815e-185	2.36786	0.159	0.015	8.68868e-181	Neu1	Mrpl3
Seh1l	4.59095e-185	1.59659	0.221	0.028	1.23951e-180	Neu1	Seh1l
AW209491	5.22566e-185	2.65289	0.135	0.011	1.41087e-180	Neu1	AW209491
Phf6	5.35037e-185	1.45141	0.251	0.036	1.44455e-180	Neu1	Phf6
Rpn1	1.05478e-184	1.13322	0.533	0.128	2.84781e-180	Neu1	Rpn1
Taf10	1.34144e-184	1.16654	0.881	0.314	3.62175e-180	Neu1	Taf10
Trabd	1.99257e-184	1.25434	0.508	0.12	5.37974e-180	Neu1	Trabd
Thrap3	2.1478e-184	1.06983	0.767	0.234	5.79884e-180	Neu1	Thrap3
Nup188	3.62948e-184	2.49922	0.124	0.009	9.79924e-180	Neu1	Nup188
Wipi1	5.45918e-184	1.13811	0.528	0.126	1.47392e-179	Neu1	Wipi1
Rpl22	7.72786e-184	1.19152	0.931	0.383	2.08644e-179	Neu1	Rpl22
Uhrf2	1.11908e-183	1.08531	0.415	0.085	3.02141e-179	Neu1	Uhrf2
Egln1	2.13407e-183	1.13047	0.376	0.072	5.76179e-179	Neu1	Egln1
Eif3j1	2.35095e-183	0.796672	0.491	0.111	6.34732e-179	Neu1	Eif3j1
Arid2	2.38192e-183	1.02779	0.635	0.169	6.43096e-179	Neu1	Arid2
Lyar	3.61332e-183	1.56929	0.235	0.032	9.75561e-179	Neu1	Lyar
Rnf219	8.08993e-183	4.17213	0.056	0.001	2.1842e-178	Neu1	Rnf219
Sh3bgrl	1.516e-182	1.27462	0.459	0.103	4.09305e-178	Neu1	Sh3bgrl
Hist1h2be	1.51695e-182	1.16843	0.518	0.124	4.0956e-178	Neu1	Hist1h2be
Apold1	1.90121e-182	5.07396	0.04	0	5.13308e-178	Neu1	Apold1
Pde6d	2.86547e-182	1.29155	0.369	0.071	7.73649e-178	Neu1	Pde6d
Gm49969	3.05591e-182	2.2539	0.218	0.028	8.25064e-178	Neu1	Gm49969
Cep162	3.86603e-182	3.15869	0.087	0.004	1.04379e-177	Neu1	Cep162
Pcgf5	4.15801e-182	0.982989	0.519	0.123	1.12262e-177	Neu1	Pcgf5
Lrrc4	6.20566e-182	2.55178	0.154	0.014	1.67547e-177	Neu1	Lrrc4
6720427I07Rik	8.92127e-182	1.27304	0.345	0.063	2.40865e-177	Neu1	6720427I07Rik
Tle5	1.12986e-181	1.1848	0.967	0.46	3.0505e-177	Neu1	Tle5
Prpf31	1.5235e-181	1.68707	0.218	0.028	4.1133e-177	Neu1	Prpf31
Ppm1g	1.8721e-181	1.0961	0.419	0.087	5.05447e-177	Neu1	Ppm1g
Mak16	1.90564e-181	2.01612	0.196	0.023	5.14502e-177	Neu1	Mak16
Ints3	2.41005e-181	1.55873	0.283	0.045	6.5069e-177	Neu1	Ints3
Zmym3	3.24425e-181	2.98751	0.101	0.006	8.75915e-177	Neu1	Zmym3
Hibadh	4.34956e-181	1.38618	0.364	0.07	1.17434e-176	Neu1	Hibadh
Tmx4	4.67192e-181	1.18325	0.803	0.267	1.26137e-176	Neu1	Tmx4
Ormdl2	7.02124e-181	1.19811	0.365	0.069	1.89567e-176	Neu1	Ormdl2
Ap2m1	7.17506e-181	1.09201	0.769	0.236	1.9372e-176	Neu1	Ap2m1
Tagln2	8.12038e-181	0.751864	0.981	0.426	2.19242e-176	Neu1	Tagln2
Dnajc1	1.17597e-180	0.853467	0.473	0.107	3.17501e-176	Neu1	Dnajc1
Hist1h3h	1.29751e-180	5.99791	0.035	0	3.50314e-176	Neu1	Hist1h3h
Gm10184	1.46473e-180	4.07484	0.053	0.001	3.95462e-176	Neu1	Gm10184
Senp1	2.98759e-180	1.28635	0.341	0.062	8.06621e-176	Neu1	Senp1
Abraxas1	3.41071e-180	3.32762	0.068	0.002	9.20858e-176	Neu1	Abraxas1
Ppp4r3a	4.69328e-180	1.06365	0.533	0.129	1.26714e-175	Neu1	Ppp4r3a
Nos1ap	6.5394e-180	1.0595	0.755	0.237	1.76557e-175	Neu1	Nos1ap
Rnaset2b	1.72539e-179	1.26822	0.414	0.087	4.65838e-175	Neu1	Rnaset2b
Ndufs2	1.88369e-179	0.998539	0.599	0.153	5.08578e-175	Neu1	Ndufs2
Gemin2	2.82138e-179	2.17293	0.136	0.011	7.61743e-175	Neu1	Gemin2
Ccdc9	5.10702e-179	1.21856	0.401	0.082	1.37884e-174	Neu1	Ccdc9
Akap8	6.57083e-179	1.3626	0.295	0.049	1.77406e-174	Neu1	Akap8
Wdr61	6.6441e-179	1.21921	0.372	0.072	1.79384e-174	Neu1	Wdr61
Wls	6.78205e-179	1.097	0.556	0.141	1.83109e-174	Neu1	Wls
Kat7	7.15325e-179	1.02997	0.555	0.139	1.93131e-174	Neu1	Kat7
Zfp934	7.26869e-179	3.17536	0.083	0.004	1.96247e-174	Neu1	Zfp934
Alas1	8.24238e-179	1.32739	0.851	0.32	2.22536e-174	Neu1	Alas1
Dnajc3	8.36181e-179	1.07573	0.564	0.143	2.2576e-174	Neu1	Dnajc3
Slfn3	9.04103e-179	2.07155	0.174	0.019	2.44099e-174	Neu1	Slfn3
Mastl	1.13415e-178	1.25132	0.262	0.039	3.0621e-174	Neu1	Mastl
Nme2	1.22745e-178	1.39735	0.371	0.073	3.31399e-174	Neu1	Nme2
Itpa	1.30909e-178	1.62654	0.235	0.032	3.53442e-174	Neu1	Itpa
Abcc5	1.36411e-178	1.34836	0.433	0.095	3.68296e-174	Neu1	Abcc5
Hlf	1.49157e-178	2.69084	0.122	0.009	4.02708e-174	Neu1	Hlf
Ythdf1	2.39231e-178	1.25703	0.41	0.086	6.459e-174	Neu1	Ythdf1
Eif3k	3.10849e-178	1.15642	0.915	0.362	8.39261e-174	Neu1	Eif3k
Polr2b	5.37349e-178	1.1758	0.364	0.07	1.45079e-173	Neu1	Polr2b
Zcwpw1	6.9498e-178	2.68066	0.118	0.008	1.87638e-173	Neu1	Zcwpw1
Rpl26	1.03184e-177	0.995931	0.991	0.679	2.78585e-173	Neu1	Rpl26
Ttc3	1.20285e-177	1.68607	0.219	0.029	3.24757e-173	Neu1	Ttc3
Rpl7	1.30662e-177	1.06456	0.988	0.631	3.52774e-173	Neu1	Rpl7
Tdp2	1.38759e-177	1.86393	0.178	0.019	3.74634e-173	Neu1	Tdp2
Ndufb8	1.64233e-177	1.12084	0.899	0.327	4.43413e-173	Neu1	Ndufb8
Mepce	1.89427e-177	1.42018	0.346	0.065	5.11434e-173	Neu1	Mepce
Ccdc82	2.84432e-177	1.0731	0.588	0.154	7.67939e-173	Neu1	Ccdc82
Abcf1	3.64852e-177	0.891867	0.542	0.133	9.85065e-173	Neu1	Abcf1
Ube2v1	3.7858e-177	1.028	0.528	0.128	1.02213e-172	Neu1	Ube2v1
Stag1	4.75423e-177	1.00509	0.846	0.291	1.28359e-172	Neu1	Stag1
Ccdc91	5.70859e-177	2.15503	0.164	0.017	1.54126e-172	Neu1	Ccdc91
Aaas	8.50351e-177	2.07145	0.145	0.013	2.29586e-172	Neu1	Aaas
Trmt112	1.41763e-176	0.850303	0.608	0.157	3.82745e-172	Neu1	Trmt112
Ubap2	3.11417e-176	1.13075	0.322	0.057	8.40794e-172	Neu1	Ubap2
Rpl24	3.79144e-176	0.931486	0.999	0.688	1.02365e-171	Neu1	Rpl24
Mrpl22	3.92817e-176	1.45958	0.263	0.04	1.06057e-171	Neu1	Mrpl22
Gm550	4.31067e-176	6.07441	0.032	0	1.16384e-171	Neu1	Gm550
Pknox2	7.00156e-176	2.18664	0.229	0.032	1.89035e-171	Neu1	Pknox2
Tial1	7.27234e-176	1.02523	0.467	0.105	1.96346e-171	Neu1	Tial1
Cwc27	8.0503e-176	1.28601	0.326	0.059	2.1735e-171	Neu1	Cwc27
Far2	1.68289e-175	2.42303	0.138	0.012	4.54364e-171	Neu1	Far2
Coq2	1.8993e-175	2.49688	0.105	0.007	5.12792e-171	Neu1	Coq2
Lsm1	5.25634e-175	1.02085	0.499	0.118	1.41916e-170	Neu1	Lsm1
Plscr3	5.47178e-175	2.23833	0.183	0.021	1.47733e-170	Neu1	Plscr3
Rpl7l1	5.55972e-175	1.04886	0.523	0.127	1.50107e-170	Neu1	Rpl7l1
Dpy19l1	6.0924e-175	3.45519	0.073	0.003	1.64489e-170	Neu1	Dpy19l1
Bccip	7.87826e-175	1.94179	0.181	0.02	2.12705e-170	Neu1	Bccip
Foxd2os	1.10994e-174	3.36075	0.077	0.003	2.99674e-170	Neu1	Foxd2os
Tnk2	1.42572e-174	2.01189	0.171	0.018	3.84929e-170	Neu1	Tnk2
Dohh	1.86226e-174	2.21181	0.156	0.015	5.02792e-170	Neu1	Dohh
2610037D02Rik	1.98277e-174	1.67389	0.318	0.058	5.35329e-170	Neu1	2610037D02Rik
Fam241a	2.02364e-174	1.01349	0.8	0.253	5.46364e-170	Neu1	Fam241a
Angpt2	2.24057e-174	3.36227	0.071	0.003	6.04933e-170	Neu1	Angpt2
Nkap	2.66877e-174	1.10714	0.387	0.078	7.20542e-170	Neu1	Nkap
Rtca	3.48258e-174	1.99276	0.164	0.017	9.40261e-170	Neu1	Rtca
8030456M14Rik	3.48939e-174	1.98298	0.203	0.025	9.421e-170	Neu1	8030456M14Rik
Tmem63a	3.52433e-174	1.24564	0.431	0.094	9.51533e-170	Neu1	Tmem63a
Gm11149	4.01287e-174	2.54605	0.128	0.01	1.08344e-169	Neu1	Gm11149
Srp72	6.20069e-174	1.07524	0.55	0.14	1.67412e-169	Neu1	Srp72
Phf10	7.24043e-174	1.05139	0.459	0.103	1.95484e-169	Neu1	Phf10
Sec11a	8.05256e-174	0.948981	0.608	0.159	2.17411e-169	Neu1	Sec11a
Caprin1	9.25475e-174	1.02235	0.669	0.192	2.49869e-169	Neu1	Caprin1
Phf2	1.46194e-173	1.26092	0.308	0.053	3.94709e-169	Neu1	Phf2
Cox6a1	1.59997e-173	1.12092	0.967	0.459	4.31976e-169	Neu1	Cox6a1
Syne1	1.76572e-173	1.0397	0.996	0.59	4.76726e-169	Neu1	Syne1
Mbd1	2.25444e-173	1.6154	0.273	0.044	6.08676e-169	Neu1	Mbd1
Srp9	3.81007e-173	1.11247	0.946	0.411	1.02868e-168	Neu1	Srp9
Ncoa4	4.31241e-173	1.10632	0.749	0.229	1.16431e-168	Neu1	Ncoa4
Spg7	4.87977e-173	1.50773	0.255	0.039	1.31749e-168	Neu1	Spg7
4930401C15Rik	6.33634e-173	2.45733	0.122	0.009	1.71075e-168	Neu1	4930401C15Rik
Creld2	6.43454e-173	1.75227	0.226	0.031	1.73726e-168	Neu1	Creld2
Pgrmc2	1.47598e-172	1.54595	0.214	0.028	3.98499e-168	Neu1	Pgrmc2
Anxa3	1.72638e-172	1.05454	0.944	0.382	4.66105e-168	Neu1	Anxa3
Cct4	1.77418e-172	0.940468	0.499	0.117	4.7901e-168	Neu1	Cct4
Eprs	1.79397e-172	1.45983	0.241	0.035	4.84354e-168	Neu1	Eprs
Tanc1	2.24199e-172	2.20122	0.124	0.01	6.05314e-168	Neu1	Tanc1
Farsa	2.49734e-172	2.19722	0.159	0.016	6.74257e-168	Neu1	Farsa
Mgme1	2.85896e-172	2.74617	0.086	0.004	7.71892e-168	Neu1	Mgme1
Riox2	3.46109e-172	2.20984	0.181	0.021	9.34461e-168	Neu1	Riox2
Kifc5b	3.96525e-172	1.96781	0.121	0.009	1.07058e-167	Neu1	Kifc5b
Serpinb6a	4.1905e-172	1.08814	0.467	0.108	1.13139e-167	Neu1	Serpinb6a
Armc1	6.03888e-172	1.43102	0.249	0.037	1.63044e-167	Neu1	Armc1
Ctnnbl1	9.85366e-172	1.15328	0.388	0.08	2.66039e-167	Neu1	Ctnnbl1
Mrpl44	1.028e-171	1.96161	0.2	0.025	2.7755e-167	Neu1	Mrpl44
Ndufb11	1.12245e-171	1.07216	0.976	0.522	3.0305e-167	Neu1	Ndufb11
Adpgk	1.70748e-171	0.939349	0.994	0.424	4.61004e-167	Neu1	Adpgk
Gfap	1.84075e-171	7.2863	0.028	0	4.96983e-167	Neu1	Gfap
Tpd52l2	3.61527e-171	1.00117	0.501	0.12	9.76088e-167	Neu1	Tpd52l2
Ccp110	3.94192e-171	2.08269	0.137	0.012	1.06428e-166	Neu1	Ccp110
Exosc10	4.44668e-171	1.49966	0.272	0.044	1.20056e-166	Neu1	Exosc10
Paox	5.0486e-171	2.55814	0.123	0.01	1.36307e-166	Neu1	Paox
Rpl31	5.65476e-171	1.1412	0.937	0.411	1.52673e-166	Neu1	Rpl31
Smarcal1	1.12378e-170	2.31329	0.146	0.014	3.03409e-166	Neu1	Smarcal1
Rcbtb2	1.38495e-170	1.02294	0.369	0.074	3.73922e-166	Neu1	Rcbtb2
Cdk5rap3	1.58957e-170	1.61603	0.253	0.039	4.29167e-166	Neu1	Cdk5rap3
Phykpl	2.2151e-170	2.04727	0.159	0.016	5.98055e-166	Neu1	Phykpl
Srcap	2.66463e-170	1.08733	0.429	0.095	7.19423e-166	Neu1	Srcap
Imp3	3.01967e-170	1.34612	0.249	0.037	8.15282e-166	Neu1	Imp3
Hsp90aa1	3.34163e-170	1.11287	0.915	0.394	9.02206e-166	Neu1	Hsp90aa1
Hist2h2ab	4.27485e-170	4.67238	0.042	0.001	1.15417e-165	Neu1	Hist2h2ab
Cdkn2aipnl	5.69678e-170	1.03643	0.423	0.092	1.53807e-165	Neu1	Cdkn2aipnl
Wbp4	6.10184e-170	0.962385	0.586	0.155	1.64743e-165	Neu1	Wbp4
Atp5j2	7.57392e-170	1.02397	0.985	0.579	2.04488e-165	Neu1	Atp5j2
Hsd11b1	8.96705e-170	1.06711	0.956	0.41	2.42101e-165	Neu1	Hsd11b1
Copg1	1.87066e-169	1.36907	0.292	0.05	5.0506e-165	Neu1	Copg1
Hk2	2.35569e-169	0.889933	0.751	0.232	6.36012e-165	Neu1	Hk2
Polr3k	2.72266e-169	1.70131	0.226	0.032	7.3509e-165	Neu1	Polr3k
Xkr5	2.7619e-169	2.44581	0.101	0.006	7.45685e-165	Neu1	Xkr5
Thumpd1	3.84853e-169	3.14145	0.087	0.005	1.03906e-164	Neu1	Thumpd1
Slc50a1	3.85602e-169	1.71648	0.215	0.029	1.04109e-164	Neu1	Slc50a1
Cpsf6	4.88544e-169	0.901838	0.527	0.13	1.31902e-164	Neu1	Cpsf6
Taco1	6.05295e-169	1.95082	0.183	0.022	1.63424e-164	Neu1	Taco1
Esf1	6.55891e-169	1.53539	0.208	0.027	1.77084e-164	Neu1	Esf1
Kif24	1.1681e-168	1.88495	0.185	0.022	3.15375e-164	Neu1	Kif24
Derl2	1.22477e-168	0.98553	0.451	0.102	3.30676e-164	Neu1	Derl2
Map2k5	1.24709e-168	1.24241	0.294	0.05	3.36703e-164	Neu1	Map2k5
Nxt2	2.42978e-168	1.49441	0.26	0.041	6.56016e-164	Neu1	Nxt2
Abcc4	2.73404e-168	1.10677	0.432	0.097	7.38163e-164	Neu1	Abcc4
Rnf5	3.3416e-168	1.07095	0.469	0.109	9.022e-164	Neu1	Rnf5
Cox10	3.50067e-168	2.72407	0.113	0.008	9.45145e-164	Neu1	Cox10
Clec4a2	5.86291e-168	1.04616	0.983	0.54	1.58293e-163	Neu1	Clec4a2
Rpl29	6.36313e-168	1.08817	0.973	0.536	1.71798e-163	Neu1	Rpl29
Dus1l	7.89016e-168	1.81043	0.168	0.018	2.13027e-163	Neu1	Dus1l
Ganab	7.90591e-168	1.22755	0.305	0.054	2.13452e-163	Neu1	Ganab
Evi5	9.86859e-168	1.15919	0.423	0.095	2.66442e-163	Neu1	Evi5
Baz1a	1.02289e-167	1.1452	0.929	0.411	2.76169e-163	Neu1	Baz1a
Ceacam1	1.44942e-167	1.10986	0.846	0.303	3.9133e-163	Neu1	Ceacam1
Hira	4.25558e-167	1.4779	0.288	0.05	1.14897e-162	Neu1	Hira
Eif4a1	4.27012e-167	1.13953	0.899	0.363	1.15289e-162	Neu1	Eif4a1
Hnrnpul1	7.73847e-167	1.04506	0.815	0.273	2.08931e-162	Neu1	Hnrnpul1
Nup43	1.18968e-166	3.02902	0.082	0.004	3.21201e-162	Neu1	Nup43
Wdr5	1.94404e-166	1.05992	0.458	0.106	5.24872e-162	Neu1	Wdr5
Coq6	2.79764e-166	2.90254	0.083	0.004	7.55336e-162	Neu1	Coq6
Tnfsf13	3.61038e-166	3.11116	0.09	0.005	9.74768e-162	Neu1	Tnfsf13
Tmx2	4.52587e-166	2.31305	0.131	0.011	1.22194e-161	Neu1	Tmx2
Mrps24	5.93968e-166	0.735471	0.653	0.18	1.60365e-161	Neu1	Mrps24
Clec4b2	6.94264e-166	2.2462	0.142	0.013	1.87444e-161	Neu1	Clec4b2
Mzt1	8.63135e-166	1.02221	0.4	0.085	2.33038e-161	Neu1	Mzt1
A630001G21Rik	8.7088e-166	1.29571	0.385	0.081	2.35129e-161	Neu1	A630001G21Rik
Rbmxl1	1.06091e-165	1.37478	0.258	0.041	2.86435e-161	Neu1	Rbmxl1
Dmac1	2.08496e-165	1.73309	0.233	0.034	5.62919e-161	Neu1	Dmac1
Rplp0	3.38573e-165	1.06851	0.992	0.74	9.14114e-161	Neu1	Rplp0
Rabl6	3.53499e-165	2.1022	0.178	0.021	9.54413e-161	Neu1	Rabl6
Dhps	4.41712e-165	1.41447	0.271	0.045	1.19258e-160	Neu1	Dhps
Smim26	6.96755e-165	3.52889	0.074	0.003	1.88117e-160	Neu1	Smim26
Psmb1	7.84559e-165	1.07212	0.894	0.338	2.11823e-160	Neu1	Psmb1
Nop9	8.69364e-165	1.83249	0.167	0.018	2.3472e-160	Neu1	Nop9
Smpd4	2.00835e-164	3.30463	0.078	0.004	5.42236e-160	Neu1	Smpd4
Htra2	2.44375e-164	1.50648	0.229	0.033	6.59789e-160	Neu1	Htra2
Txlna	2.86358e-164	1.50518	0.267	0.044	7.73138e-160	Neu1	Txlna
Fam204a	3.93201e-164	1.14334	0.381	0.08	1.0616e-159	Neu1	Fam204a
Ythdf2	4.84925e-164	1.20189	0.296	0.052	1.30925e-159	Neu1	Ythdf2
Tra2b	6.48822e-164	1.14438	0.933	0.436	1.75176e-159	Neu1	Tra2b
Chka	1.15784e-163	0.546083	0.737	0.237	3.12605e-159	Neu1	Chka
AI413582	1.19541e-163	1.25756	0.323	0.061	3.22749e-159	Neu1	AI413582
Camkk2	1.34896e-163	1.39697	0.303	0.054	3.64205e-159	Neu1	Camkk2
Tia1	1.45113e-163	1.29921	0.3	0.054	3.91791e-159	Neu1	Tia1
Tfam	2.47382e-163	2.46087	0.136	0.012	6.67907e-159	Neu1	Tfam
Snx17	2.89224e-163	1.06452	0.468	0.111	7.80875e-159	Neu1	Snx17
Uqcrc2	3.64762e-163	0.989172	0.558	0.146	9.84822e-159	Neu1	Uqcrc2
Eif4g2	4.79611e-163	1.12043	0.951	0.437	1.2949e-158	Neu1	Eif4g2
Ptcd3	6.18344e-163	1.89108	0.16	0.017	1.66947e-158	Neu1	Ptcd3
Gm48796	6.46213e-163	4.25629	0.041	0.001	1.74471e-158	Neu1	Gm48796
Fnbp1l	1.32781e-162	1.80339	0.222	0.032	3.58496e-158	Neu1	Fnbp1l
Reck	1.95238e-162	1.31877	0.391	0.085	5.27124e-158	Neu1	Reck
E2f2	2.98134e-162	1.08926	0.706	0.22	8.04932e-158	Neu1	E2f2
Slc8b1	3.16792e-162	0.63882	0.51	0.126	8.55307e-158	Neu1	Slc8b1
Atp6v0d2	4.29369e-162	3.27509	0.086	0.005	1.15925e-157	Neu1	Atp6v0d2
Uba5	5.30114e-162	1.42799	0.309	0.057	1.43125e-157	Neu1	Uba5
2310009A05Rik	6.54669e-162	1.07663	0.558	0.149	1.76754e-157	Neu1	2310009A05Rik
Tmem160	7.16866e-162	1.21169	0.517	0.133	1.93547e-157	Neu1	Tmem160
Orc3	9.10602e-162	1.17141	0.313	0.058	2.45853e-157	Neu1	Orc3
Rwdd4a	1.4562e-161	2.03199	0.158	0.017	3.93159e-157	Neu1	Rwdd4a
Polr1d	2.47925e-161	1.02158	0.86	0.309	6.69372e-157	Neu1	Polr1d
Rasl11b	2.60438e-161	2.16998	0.181	0.022	7.03157e-157	Neu1	Rasl11b
Cnpy4	2.67246e-161	2.51364	0.114	0.009	7.21539e-157	Neu1	Cnpy4
Snhg5	3.7073e-161	1.78228	0.208	0.028	1.00093e-156	Neu1	Snhg5
Ckap4	5.23276e-161	1.05827	0.985	0.51	1.41279e-156	Neu1	Ckap4
Cox6c	1.17775e-160	0.932258	0.992	0.649	3.1798e-156	Neu1	Cox6c
Tysnd1	1.85153e-160	2.67324	0.106	0.008	4.99895e-156	Neu1	Tysnd1
Gapvd1	2.64331e-160	0.987062	0.621	0.176	7.13666e-156	Neu1	Gapvd1
Shc1	3.84388e-160	1.09153	0.436	0.101	1.03781e-155	Neu1	Shc1
Med19	4.62588e-160	1.52574	0.227	0.033	1.24894e-155	Neu1	Med19
Rcor3	5.53836e-160	1.80173	0.164	0.018	1.4953e-155	Neu1	Rcor3
Knop1	7.73572e-160	1.67807	0.195	0.025	2.08857e-155	Neu1	Knop1
Alg13	9.30145e-160	2.16559	0.186	0.023	2.5113e-155	Neu1	Alg13
Rtcb	1.01201e-159	1.79109	0.181	0.022	2.73233e-155	Neu1	Rtcb
Rps26	1.15803e-159	0.973565	0.992	0.645	3.12658e-155	Neu1	Rps26
B4galt1	1.8952e-159	0.920037	0.597	0.165	5.11684e-155	Neu1	B4galt1
Rps6ka1	2.08929e-159	1.03076	0.823	0.282	5.64087e-155	Neu1	Rps6ka1
Prkcsh	2.51414e-159	1.58461	0.241	0.037	6.78793e-155	Neu1	Prkcsh
Tmem209	2.96245e-159	2.35346	0.14	0.013	7.99833e-155	Neu1	Tmem209
Zdhhc6	3.14855e-159	1.26824	0.287	0.051	8.50076e-155	Neu1	Zdhhc6
Rrp1	5.69898e-159	1.02957	0.383	0.082	1.53867e-154	Neu1	Rrp1
Eef1a1	7.77143e-159	0.954866	0.991	0.694	2.09821e-154	Neu1	Eef1a1
Ints12	9.52149e-159	1.06624	0.697	0.217	2.57071e-154	Neu1	Ints12
Gins1	1.11328e-158	3.31483	0.072	0.003	3.00574e-154	Neu1	Gins1
Tm9sf1	1.16151e-158	1.29121	0.235	0.036	3.13597e-154	Neu1	Tm9sf1
Dcun1d2	1.16793e-158	1.82398	0.159	0.017	3.15329e-154	Neu1	Dcun1d2
Elp4	1.73599e-158	2.33578	0.124	0.011	4.68701e-154	Neu1	Elp4
Sacs	2.14967e-158	3.36766	0.056	0.002	5.8039e-154	Neu1	Sacs
Grk6	2.32241e-158	1.04839	0.794	0.27	6.27029e-154	Neu1	Grk6
Trmt2b	2.80252e-158	1.61869	0.188	0.024	7.56653e-154	Neu1	Trmt2b
Myo5a	3.19746e-158	0.959543	0.751	0.242	8.63282e-154	Neu1	Myo5a
2310009B15Rik	3.29321e-158	1.47246	0.208	0.029	8.89133e-154	Neu1	2310009B15Rik
Prpf40a	3.60081e-158	0.979231	0.877	0.335	9.72183e-154	Neu1	Prpf40a
Mtmr2	3.79734e-158	2.03937	0.156	0.017	1.02524e-153	Neu1	Mtmr2
Pole2	4.98708e-158	3.01632	0.095	0.006	1.34646e-153	Neu1	Pole2
Nudcd3	5.47952e-158	0.987158	0.426	0.098	1.47942e-153	Neu1	Nudcd3
Ube2l6	1.03551e-157	1.64514	0.241	0.038	2.79577e-153	Neu1	Ube2l6
Asna1	1.09264e-157	1.09575	0.342	0.069	2.95003e-153	Neu1	Asna1
Mrps18b	1.11697e-157	2.53836	0.101	0.007	3.0157e-153	Neu1	Mrps18b
4921507P07Rik	1.2737e-157	2.97228	0.099	0.007	3.43887e-153	Neu1	4921507P07Rik
Hnrnpu	1.49288e-157	1.12469	0.924	0.426	4.03062e-153	Neu1	Hnrnpu
Dipk1b	1.52089e-157	3.56775	0.062	0.002	4.10625e-153	Neu1	Dipk1b
Rbm14	2.04529e-157	2.04209	0.159	0.018	5.52207e-153	Neu1	Rbm14
Ddx21	2.43609e-157	0.985854	0.373	0.079	6.5772e-153	Neu1	Ddx21
Sec61g	2.59228e-157	1.07728	0.972	0.478	6.9989e-153	Neu1	Sec61g
Slf2	2.89203e-157	1.07132	0.255	0.042	7.80819e-153	Neu1	Slf2
Gtf2h5	5.66468e-157	0.853879	0.791	0.258	1.52941e-152	Neu1	Gtf2h5
Phf7	5.67394e-157	2.16096	0.141	0.014	1.53191e-152	Neu1	Phf7
Phactr4	5.78593e-157	1.09132	0.305	0.057	1.56214e-152	Neu1	Phactr4
Synj2bp	6.47038e-157	1.07021	0.354	0.073	1.74694e-152	Neu1	Synj2bp
Nsmce2	7.60093e-157	0.786089	0.738	0.232	2.05217e-152	Neu1	Nsmce2
Rsrc1	7.99677e-157	1.10585	0.433	0.104	2.15905e-152	Neu1	Rsrc1
Rbmx	1.05765e-156	0.97353	0.423	0.097	2.85556e-152	Neu1	Rbmx
Sucla2	1.25504e-156	1.19737	0.317	0.06	3.38849e-152	Neu1	Sucla2
Psmd13	1.27482e-156	0.973666	0.814	0.278	3.44189e-152	Neu1	Psmd13
Isoc1	1.50688e-156	3.29342	0.073	0.003	4.06844e-152	Neu1	Isoc1
Irf2bp2	2.09924e-156	0.855193	0.723	0.223	5.66773e-152	Neu1	Irf2bp2
Zdhhc16	2.46533e-156	1.76511	0.192	0.025	6.65615e-152	Neu1	Zdhhc16
Ncln	2.79196e-156	1.12064	0.396	0.088	7.53802e-152	Neu1	Ncln
Akap11	3.19613e-156	2.0318	0.197	0.027	8.62923e-152	Neu1	Akap11
Rps11	3.39854e-156	0.879726	0.994	0.738	9.17572e-152	Neu1	Rps11
Gnpat	4.04432e-156	1.90179	0.192	0.025	1.09193e-151	Neu1	Gnpat
Syce2	4.73989e-156	3.1745	0.071	0.003	1.27972e-151	Neu1	Syce2
Fra10ac1	4.78816e-156	2.39405	0.145	0.015	1.29276e-151	Neu1	Fra10ac1
Dclre1b	1.13963e-155	1.48759	0.283	0.051	3.07689e-151	Neu1	Dclre1b
Atp5k	1.78306e-155	1.07081	0.933	0.401	4.81408e-151	Neu1	Atp5k
Rps28	1.78623e-155	1.0977	0.972	0.528	4.82264e-151	Neu1	Rps28
Phf5a	2.6582e-155	0.734583	0.606	0.166	7.17686e-151	Neu1	Phf5a
4921524J17Rik	3.22098e-155	1.00457	0.338	0.068	8.69632e-151	Neu1	4921524J17Rik
Ndufs4	3.26774e-155	1.00186	0.865	0.319	8.82256e-151	Neu1	Ndufs4
Smarca5	3.37775e-155	0.987811	0.801	0.282	9.11959e-151	Neu1	Smarca5
Slc35b1	4.43918e-155	1.3053	0.322	0.063	1.19853e-150	Neu1	Slc35b1
Ap3s1	1.94106e-154	1.03272	0.982	0.573	5.24066e-150	Neu1	Ap3s1
Wdr82	3.43136e-154	1.02086	0.379	0.082	9.26433e-150	Neu1	Wdr82
Smarcc2	3.94545e-154	0.992635	0.456	0.111	1.06523e-149	Neu1	Smarcc2
Ppat	3.9537e-154	3.09415	0.076	0.004	1.06746e-149	Neu1	Ppat
Fiz1	4.95391e-154	1.3387	0.288	0.052	1.33751e-149	Neu1	Fiz1
Gm38037	5.92636e-154	6.17886	0.029	0	1.60006e-149	Neu1	Gm38037
Mettl23	8.54794e-154	0.986021	0.486	0.122	2.30786e-149	Neu1	Mettl23
Gm50022	9.22212e-154	2.98398	0.096	0.007	2.48988e-149	Neu1	Gm50022
Dpy19l4	9.66486e-154	1.86476	0.169	0.02	2.60941e-149	Neu1	Dpy19l4
Pak1ip1	1.04636e-153	0.877139	0.601	0.171	2.82506e-149	Neu1	Pak1ip1
Phb2	1.32195e-153	0.968451	0.395	0.088	3.56915e-149	Neu1	Phb2
Vps4a	6.87259e-153	1.12897	0.345	0.071	1.85553e-148	Neu1	Vps4a
Smu1	1.18966e-152	0.92386	0.518	0.135	3.21197e-148	Neu1	Smu1
Lhfpl2	1.19082e-152	1.26376	0.365	0.079	3.21511e-148	Neu1	Lhfpl2
Mta2	1.43104e-152	0.98445	0.422	0.098	3.86366e-148	Neu1	Mta2
Ccdc125	1.85873e-152	1.00282	0.673	0.206	5.01839e-148	Neu1	Ccdc125
Med8	2.05298e-152	0.953593	0.668	0.203	5.54284e-148	Neu1	Med8
Fbln1	2.59395e-152	2.71214	0.113	0.009	7.00342e-148	Neu1	Fbln1
Cystm1	2.7866e-152	1.21676	0.349	0.073	7.52355e-148	Neu1	Cystm1
Aifm1	2.92874e-152	1.85051	0.164	0.019	7.9073e-148	Neu1	Aifm1
Tarsl2	3.2197e-152	4.01385	0.054	0.002	8.69287e-148	Neu1	Tarsl2
Cnot6	3.35998e-152	0.902986	0.463	0.113	9.07162e-148	Neu1	Cnot6
Ociad1	3.40606e-152	0.957544	0.449	0.108	9.19601e-148	Neu1	Ociad1
Nhsl2	3.81218e-152	1.05038	0.815	0.296	1.02925e-147	Neu1	Nhsl2
Psma3	5.6549e-152	0.957801	0.832	0.293	1.52677e-147	Neu1	Psma3
Tjp3	9.81667e-152	2.79974	0.083	0.005	2.6504e-147	Neu1	Tjp3
Mdc1	1.05678e-151	1.78683	0.136	0.013	2.8532e-147	Neu1	Mdc1
Ecm2	1.57638e-151	3.92068	0.042	0.001	4.25608e-147	Neu1	Ecm2
A430072P03Rik	1.70783e-151	2.7969	0.106	0.008	4.61097e-147	Neu1	A430072P03Rik
Utp11	2.04154e-151	0.814047	0.431	0.101	5.51196e-147	Neu1	Utp11
Trappc13	2.64071e-151	1.47575	0.213	0.031	7.12965e-147	Neu1	Trappc13
Sin3a	2.88832e-151	0.921146	0.418	0.097	7.79817e-147	Neu1	Sin3a
Rps13	3.75882e-151	0.709007	0.997	0.848	1.01484e-146	Neu1	Rps13
Mrpl19	4.10486e-151	1.87448	0.196	0.027	1.10827e-146	Neu1	Mrpl19
Chdh	4.37301e-151	2.14339	0.172	0.021	1.18067e-146	Neu1	Chdh
Gm15684	4.68669e-151	1.35737	0.279	0.05	1.26536e-146	Neu1	Gm15684
Impdh1	4.7558e-151	2.17728	0.115	0.01	1.28402e-146	Neu1	Impdh1
Ehmt2	5.58503e-151	2.38563	0.129	0.012	1.5079e-146	Neu1	Ehmt2
Psme3	5.77262e-151	1.18709	0.331	0.067	1.55855e-146	Neu1	Psme3
March4	6.41217e-151	2.52187	0.108	0.008	1.73122e-146	Neu1	March4
Ilk	7.07118e-151	0.868706	0.712	0.22	1.90915e-146	Neu1	Ilk
Polr1e	7.20108e-151	3.34338	0.077	0.004	1.94422e-146	Neu1	Polr1e
Tmem273	7.21013e-151	2.52263	0.096	0.007	1.94666e-146	Neu1	Tmem273
BC049762	7.30611e-151	1.78331	0.168	0.02	1.97258e-146	Neu1	BC049762
Ctnna1	7.58461e-151	1.07549	0.427	0.102	2.04777e-146	Neu1	Ctnna1
Rnf4	8.55594e-151	0.916514	0.537	0.144	2.31002e-146	Neu1	Rnf4
Psmb7	9.3502e-151	0.923849	0.755	0.244	2.52446e-146	Neu1	Psmb7
Tmem205	9.40511e-151	1.34661	0.314	0.062	2.53929e-146	Neu1	Tmem205
Fbxo22	1.17505e-150	1.48319	0.227	0.035	3.17252e-146	Neu1	Fbxo22
Ipo5	1.1789e-150	2.21027	0.122	0.011	3.18292e-146	Neu1	Ipo5
Acyp1	1.32322e-150	1.03633	0.409	0.095	3.57257e-146	Neu1	Acyp1
Pop4	1.35312e-150	1.26707	0.271	0.048	3.65328e-146	Neu1	Pop4
Rad23b	2.02158e-150	1.00796	0.429	0.102	5.45806e-146	Neu1	Rad23b
Mcm8	2.21485e-150	3.31597	0.054	0.002	5.97987e-146	Neu1	Mcm8
Sirt1	3.6145e-150	1.02483	0.362	0.078	9.75878e-146	Neu1	Sirt1
Polr2k	4.64691e-150	0.805094	0.719	0.225	1.25462e-145	Neu1	Polr2k
Rps19bp1	5.33985e-150	1.55621	0.196	0.027	1.44171e-145	Neu1	Rps19bp1
Megf9	6.09075e-150	0.984997	0.868	0.332	1.64444e-145	Neu1	Megf9
Mfsd13a	6.4022e-150	1.8969	0.155	0.018	1.72853e-145	Neu1	Mfsd13a
Elovl5	7.71857e-150	1.44335	0.222	0.034	2.08394e-145	Neu1	Elovl5
Gm2000	8.66595e-150	1.07297	0.31	0.06	2.33972e-145	Neu1	Gm2000
Pum3	9.88063e-150	2.1166	0.15	0.016	2.66767e-145	Neu1	Pum3
Mettl5	1.09468e-149	1.70162	0.196	0.027	2.95551e-145	Neu1	Mettl5
Mpst	1.19332e-149	1.02786	0.414	0.096	3.22185e-145	Neu1	Mpst
Fam76b	1.25533e-149	0.927857	0.433	0.104	3.38927e-145	Neu1	Fam76b
Cuta	1.50678e-149	0.841331	0.514	0.134	4.06815e-145	Neu1	Cuta
Polr2c	1.89375e-149	0.898769	0.499	0.129	5.11295e-145	Neu1	Polr2c
Gid4	1.9169e-149	2.08955	0.11	0.009	5.17545e-145	Neu1	Gid4
Scrib	2.26644e-149	1.52367	0.2	0.028	6.11916e-145	Neu1	Scrib
Riok1	2.42755e-149	0.921656	0.615	0.179	6.55415e-145	Neu1	Riok1
[truncated: 30,376 more rows]
